# Supplementary material for: Determination of Alternaria Toxins in Tomato, Wheat, and Sunflower Seeds by SPE and LC-MS/MS—A Method Validation Through a Collaborative Trial
Source: J AOAC Int. 2021 Jul 22;105(1):80–94. doi: 10.1093/jaoacint/qsab094 (PMC8824793; doi:10.1093/jaoacint/qsab094)
Supplement: qsab094_Supplementary_Data [file qsab094_supplementary_data.zip]

Archive with 4 entries (4 files):
- aoac-21-0123-File004.xlsx
- aoac-21-0123-File005.xlsx
- aoac-21-0123-File006.docx
- aoac-21-0123-File007.docx
