# Supplementary material for: Determination of Alternaria Toxins in Tomato, Wheat, and Sunflower Seeds by SPE and LC-MS/MS—A Method Validation Through a Collaborative Trial
Source: J AOAC Int. 2021 Jul 22;105(1):80–94. doi: 10.1093/jaoacint/qsab094 (PMC8824793; doi:10.1093/jaoacint/qsab094)
Supplement: qsab094_Supplementary_Data [file qsab094_supplementary_data.zip › aoac-21-0123-File004.xlsx]

## Sheet: Homogeneity
Values in µg/kg	Sample	TEA		ALT		AOH		TEN		AME
Sunflower nr 1	1	1824.16	1859.06			41.4746	34.4287	72.346	70.638	14.7786	13.4301
	2	1833.82	1848.7			34.8145	35.5221	73.294	72.543	15.0269	12.6421
	3	1813.68	1789.38			34.6347	32.9629	69.232	68.171	12.4776	12.6389
	4	1831.88	1805.32			35.3491	33.7075	72.469	69.983	13.2346	11.747
	5	1813.96	1819.33			30.8719	39.4527	70.353	71.456	11.8026	14.3665
	6	1840.68	1848.31			33.886	33.8821	70.191	67.14	12.2283	11.3861
	7	1734.97	1755.09			33.7736	32.7767	65.044	66.087	11.204	12.5091
	8	1838.43	1783.98			33.6802	31.9853	74.396	69.544	13.7489	11.4283
	9	1781.7	1830.63			33.4478	33.1431	69.833	69.414	11.5299	11.795
	10	1795.56	1812.4			36.9555	35.385	66.016	67.735	12.1278	12.2641
Sunflower nr 2	1	1078.07	1007.97			21.124	15.75	36.945	34.655	8.02	7.22
	2	1002.59	966.25			15.66	17.63	35.184	34.153	7.07	7.81
	3	1002.19	986.884			17.78	16.17	37.29	35.979	7.95	8.72
	4	1041.7	990.028			17.12	16.12	38.079	35.304	7.35	7.54
	5	1024.85	997.944			17.55	19.163	37.428	34.379	7.96	7.25
	6	1010.16	1012.91			16.79	18.1	35.436	33.083	7.79	7.51
	7	1027.33	1022.05			16.014	19.07	36.007	37.178	7.03	8.03
	8	1015.49	1016.06			19.72	17.51	31.863	38.691	8.78	7.73
	9	1010.07	970.713			15.808	18.5	35.723	35.822	7.28	8
	10	1012.04	1026.28			21.124	16.71	38.267	37.999	7.62	7.06
Sunflower nr 3	1	536.5	501.983			4.75	5.62	18.225	17.406	3.666	3.809
	2	546.818	530.023			6.01	5.28	19.615	19.127	4.444	4.419
	3	539.822	552.963			5.65	4.73	18.982	19.909	3.851	3.908
	4	559.116	562.405			8.02	6.03	18.797	18.297	4.129	4.092
	5	529.43	541.063			5.33	4.87	17.484	18.006	4.317	3.936
	6	581.655	563.049			5.36	5.63	19.51	18.61	4.275	4.186
	7	544.579	532.456			5.32	5.49	19.434	18.915	4.026	3.846
	8	543.815	577.57			5.87	5.73	18.411	19.321	4.066	4.428
	9	530.976	551.093			5.68	5.14	18.331	19.702	4.231	4.222
	10	584.307	596.934			5.32	6.54	21.571	18.601	4.085	4.195
Sunflower nr 4	1	145	149	3.32	3.15	1.88	1.87	41.08	41.99	1.95	1.92
	2	149	144	2.96	3.1	1.99	1.92	40.1	40.91	1.97	1.93
	3	149	149	3.13	3.04	2.01	2.06	43.04	40.87	1.96	1.95
	4	151	147	3	2.76	1.97	1.92	42.33	40.11	1.91	1.89
	5	146	147	3.32	2.97	1.89	1.86	39.67	40.77	1.82	1.91
	6	144	151	3.32	3.01	2.01	2.13	44.78	47.13	2.09	2.17
	7	150	142	3.15	2.95	2.1	2.06	43.25	44.88	2.06	2.03
	8	147	135	2.96	2.75	2.05	1.81	43.17	41.66	1.95	1.98
	9	138	149	3.15	3.37	2.14	2.28	49.71	49.71	2.23	2.34
	10	145	145	3.2	3.02	2.06	2.12	43.73	44.38	2.14	2.04
Sunflower nr 5	1	212.436	211.343	8.631	9.47112	9.07282	8.82746	170.741	162.431	15.3747	16.6196
	2	203.971	209.124	8.38456	9.03214	8.90074	9.02027	165.023	168.916	16.6891	17.2251
	3	200.988	198.513	8.57963	9.48059	8.46938	8.63711	152.968	161.548	17.0422	17.2372
	4	201.223	200.138	8.72558	9.59697	8.25547	8.95443	159.826	161.268	16.9885	16.857
	5	200.869	199.247	8.83165	8.66291	8.83059	8.80571	153.954	172.26	17.1767	17.0913
	6	199.874	199.988	8.56858	9.11472	8.75278	8.32384	164.489	157.918	16.9351	16.9026
	7	207.302	204.429	8.52285	9.08012	8.51089	8.01963	159.771	158.113	16.4123	16.2484
	8	194.214	201.084	8.56435	8.10783	8.05984	8.18503	147.867	152.95	15.6535	16.4471
	9	206.028	207.653	9.11331	9.06924	8.13995	8.88961	160.966	165.256	16.9335	17.0308
	10	208.885	207.911	9.20404	8.79822	8.25819	8.47676	160.926	162.35	16.7586	17.0327
Tomato nr 1	1	1002.04	982.372			27.6897	26.8052			17.028	16.9005
	2	1001.17	986.659			27.7168	27.2433			17.3032	16.5213
	3	988.744	1001.04			27.4379	26.429			16.7586	16.2902
	4	1011.94	993.215			27.2542	26.0783			17.2629	16.2273
	5	995.446	1001.55			27.1149	26.7035			17.2497	15.7122
	6	978.959	992.393			27.2335	26.7478			17.3578	17.0255
	7	1007.69	985.025			27.326	26.8649			16.4803	16.4977
	8	992.074	987.868			28.1782	27.503			17.6491	16.8057
	9	993.677	992.07			28.4584	27.353			17.4136	16.928
	10	989.685	993.596			28.008	28.3496			17.1268	16.5485
Tomato nr 2	1	519.528	523.124	0.265647	0.168253	12.6805	12.8527	0.534998	0.476974	5.41298	5.65632
	2	531.061	530.236	0.146668	0.153307	12.9098	13.0581	0.512344	0.4547	5.88837	5.69125
	3	534.192	553.016	0.0878649	0.294904	14.3204	13.8962	0.460896	0.489468	5.97943	6.06944
	4	531.103	526.548	0.157304	0.20327	13.2132	13.1216	0.520743	0.44506	5.60158	5.71985
	5	537.55	543.461	0.153381	0.215918	13.3409	13.4603	0.501201	0.497014	5.89758	5.83692
	6	526.297	523.701	0.17959	0.187889	13.3844	13.1385	0.476375	0.48467	5.77363	5.85396
	7	525.871	525.579	0.134924	0.063357	13.2573	13.1668	0.48745	0.538489	5.69614	5.74417
	8	530.463	518.458	0.202334	0.17572	12.587	12.9079	0.452849	0.464804	5.43962	5.36911
	9	532.115	531.56	0.106007	0.1711	13.2108	13.31	0.590356	0.490113	5.81187	5.67776
	10	527.616	534.592	0.227072	0.203736	12.9494	12.9444	0.581456	0.452316	5.67586	5.75216
Tomato nr 3	1	190.748	191.733			5.99227	5.81195	0.26583	0.348466	2.74764	2.65179
	2	195.61	193.164			5.94033	5.92969	0.285067	0.335562	2.66661	2.7077
	3	193.181	194.227			5.77773	5.89633	0.297661	0.286884	2.62878	2.614
	4	195.342	190.815			5.94059	5.73141	0.321885	0.335729	2.71283	2.62924
	5	192.628	190.45			5.84625	5.91589	0.353141	0.255314	2.64302	2.63892
	6	194.21	194.091			5.74614	5.68359	0.277004	0.301341	2.70372	2.67468
	7	186.05	188.443			5.81344	5.85346	0.290263	0.31077	2.5523	2.64161
	8	190.21	187.347			5.53277	5.76408	0.335001	0.292538	2.57775	2.63479
	9	190.004	189.124			5.70392	5.857	0.295392	0.311543	2.57451	2.60616
	10	193.654	189.204			5.62948	5.59133	0.279555	0.273455	2.68537	2.58589
Tomato nr 4	1	45.8721	44.6748	1.28024	1.53869	1.8038	1.66762	42.8828	42.8828	1.74421	1.76867
	2	44.189	45.187	1.1851	1.35176	1.80099	1.90493	42.4597	43.019	1.77846	1.81415
	3	43.7532	44.1069	1.41204	1.54486	1.74845	1.82886	43.7419	43.9203	1.68176	1.78954
	4	44.2563	46.3166	1.54276	1.30071	1.85467	1.72841	43.5744	41.3779	1.85102	1.76611
	5	44.6864	45.451	1.22903	1.4673	1.76651	1.82549	43.5308	42.5464	1.82629	1.77258
	6	46.3073	45.1889	1.37667	1.41629	1.81781	1.75371	43.2985	41.4651	1.78476	1.6846
	7	44.7017	44.4921	1.34764	1.20372	1.69414	1.72177	43.4948	42.1731	1.70643	1.74703
	8	43.8786	44.388	1.35183	1.27104	1.73453	1.80803	42.2779	43.3543	1.72408	1.71948
	9	44.9761	44.789	1.38681	1.45563	1.80221	1.79552	44.3166	43.6294	1.75299	1.68409
	10	46.0589	45.1184	1.39553	1.44198	1.91682	1.74812	43.334	43.27	1.92734	1.73371
Tomato nr 5	1	206.631	202.771	5.91513	5.94971	9.75071	9.55996	223.38	214.835	10.2944	8.70371
	2	204.067	200.342	5.63918	5.88029	9.54738	9.49347	219.254	209.993	8.56133	8.10698
	3	204.447	204.794	5.43251	6.45275	9.60189	9.6639	217.071	215.407	8.28048	7.94144
	4	205.669	201.237	5.73231	6.378	9.46239	9.08206	219.027	215.242	8.14972	7.915
	5	207.326	205.469	6.50258	8.7611	9.41615	9.43246	215.541	211.185	9.69605	7.41843
	6	205.615	205.311	6.17291	5.82636	9.80788	9.59546	217.136	221.584	8.36936	8.46625
	7	199.509	201.115	5.89257	5.96115	9.6138	9.53009	216.289	212.267	8.23142	9.26019
	8	202.465	204.227	5.94363	6.35475	9.85033	9.76382	213.572	204.288	8.46973	9.86406
	9	203.335	202.261	6.28428	5.49219	9.72308	9.76267	218.195	216.332	8.85985	8.63845
	10	203.158	203.348	6.22461	6.07644	9.03225	9.48004	211.206	214.836	8.26744	8.34931
Wheat nr 1	1	277.364	278.197					57.1392	50.111
	2	257.488	262.007					50.6496	49.2864
	3	262.289	274.54					50.4961	51.1567
	4	265.972	272.822					48.2176	50.8923
	5	257.654	252.878					52.2049	49.415
	6	280.599	314.701					48.5671	51.4529
	7	285.185	280.761					53.8195	53.9705
	8	294.438	284.949					53.5543	48.9545
	9	281.444	269.201					48.6032	49.2386
	10	256.585	283.253					48.5636	53.5384
Wheat nr 2	1	159	161			1.7084	2.1126	6.03	5.62	1.11	1.53
	2	165	158			1.8744	1.9247	5.81	5.77	0.9	2.17
	3	163	158			1.9023	1.6218	5.83	5.9	1.515	0.97
	4	160	163			1.8966	1.917	5.8	5.87	1.92	1.23
	5	162	153			1.6977	1.7905	5.52	5.55	1.01	0.95
	6	166	148			2.0694	2.1611	5.83	5.76	1.14	1.09
	7	153	157			1.4759	1.6719	5.25	5.61	1.02	1.1
	8	173	165			1.811	1.7475	5.47	5.54	0.97	1.12
	9	156	151			1.7843	1.6718	5.5	5.7	1.02	0.93
	10	169	159			1.8573	2.0138	5.61	5.56	0.97	1.52
Wheat nr 3	1	36.8001	35.8332	10.101	12.031	43.6895	42.9005	7.91681	8.34812	46.304	45.9187
	2	37.0721	37.0578	11.6021	11.602	43.3275	43.7486	8.00855	7.58888	47.183	46.6057
	3	35.1752	35.878	11.9265	11.0738	44.1611	43.1942	8.14493	8.03348	46.8362	45.8614
	4	36.3977	34.9485	9.94747	9.60309	43.8453	42.472	7.99095	7.53568	46.4583	45.2949
	5	35.7397	35.9163	10.5875	11.1139	43.3132	42.7123	7.59866	7.79684	45.672	45.6811
	6	37.7102	38.3107	10.4598	10.0627	47.1597	43.1502	8.26278	8.20832	47.6605	47.5729
	7	37.7516	37.1515	10.4465	11.0145	44.9689	44.5742	8.45066	8.26982	48.1411	48.2874
	8	37.3107	37.9698	11.4801	12.7047	44.1928	46.4459	9.04396	8.4336	47.0346	48.3919
	9	37.7864	37.2162	9.56978	11.168	45.7938	45.576	8.6206	7.49199	47.2364	47.7814
	10	37.7415	36.9563	12.4115	12.5219	43.9859	43.2729	8.61771	7.69957	47.4656	47.2138
Wheat nr 4	1	53.7954	53.0947	4.35685	4.259	4.96148	4.85193	33.1886	32.3874	4.91442	4.92
	2	54.2219	50.3058	4.54693	5.06468	4.87385	4.77704	32.507	32.1703	4.66634	4.78208
	3	51.3318	52.2808	4.84865	4.75335	4.82697	4.75503	32.8718	33.4458	4.80647	4.8541
	4	51.6074	52.0847	4.03034	4.92599	4.97602	5.05307	32.0326	31.411	4.82373	4.78457
	5	51.6725	51.7497	4.74076	4.65765	5.08426	4.84371	31.8309	33.5251	4.87089	4.73346
	6	50.7824	49.779	4.50962	4.32792	4.89633	4.53959	31.3645	31.2779	4.77633	4.72201
	7	51.6602	50.3526	4.84173	4.10513	4.85579	4.82697	32.5856	33.3611	4.69329	4.88761
	8	51.095	50.6282	4.79799	4.7288	4.70258	4.98082	30.9926	32.5691	4.73425	4.72316
	9	51.4733	52.6061	4.10422	4.5928	4.80321	4.669	32.5691	33.2892	4.67747	4.9828
	10	48.9211	51.2453	4.67614	4.09258	5.03598	4.94155	31.7913	33.4318	4.6939	4.76633
Wheat nr 5	1	403.49	405.96	11.01	11.09	10.27	10.98	76.48	76.13	14.72	14.98
	2	424.01	426.46	11.33	10.71	10.54	11.08	77.86	82.03	16.07	16.44
	3	416.25	409.57	10.79	10.79	12.9	11.03	77.69	79.55	16.37	15.09
	4	403.09	420.64	10.27	10.61	10.69	10.16	77.01	78.86	14.77	16.17
	5	406.41	429.15	10.33	11.38	10.51	10.21	77.25	76.63	16.42	15.59
	6	407.5	412.54	10.54	11.68	10.67	10.63	77.45	80.64	16.07	16.32
	7	402.57	399.05	10.91	11.27	10.43	10.72	78.3	78.92	16.25	15.131
	8	405.45	404.36	11.47	10.64	10.98	11.98	74.29	77.39	15.97	16.26
	9	429.65	406.59	11.84	10.7	10.82	10.71	77.47	79.24	15.9	15.89
	10	402.46	404.13	10.65	10.06	11.05	10.63	75.73	75.74	16.13	15.69

## Sheet: Stability
			Values in µg/kg
Sunflower NC	Temp	days	AOH	ALT	AME	TeA	TEN
	-80 °C	0	15.692	0.121	7.464	904.247	38.549
	-80 °C	0	15.291	0.449	7.098	840.999	35.008
	-18 °C	7	16.438	0.341	8.03	858.591	36.712
	-18 °C	7	15.031	0.551	7.222	911.442	38.062
	-18 °C	14	16.57	0.426	7.405	909.026	39.82
	-18 °C	14	16.209	0.404	7.344	870.59	40.602
	-18 °C	59	20.321	0.354	8.085	898.457	40.784
	-18 °C	59	16.169	0.359	7.758	898.641	38.905
	4 °C	7	16.929	0.394	7.816	844.27	38.839
	4 °C	7	15.147	0.365	6.992	911.297	37.315
	4 °C	14	15.114	0.411	7.23	841.431	36.894
	4 °C	14	18.015	0.447	7.659	905.575	37.943
Sunflower SPK	Temp	days	AOH	ALT	AME	TeA	TEN
	-80 °C	0	8.887	8.936	18.408	216.265	188.089
	-80 °C	0	8.947	9.19	17.498	225.528	167.838
	-18 °C	7	8.671	8.824	18.158	199.961	178.552
	-18 °C	7	9.076	9.062	18.617	222.061	185.984
	-18 °C	14	9.005	8.786	18.315	202.561	177.14
	-18 °C	14	8.45	8.611	17.4	209.717	173.476
	-18 °C	59	9.339	9.527	18.31	209.231	180.637
	-18 °C	59	8.703	9.114	17.67	211.74	173.989
	4 °C	7	8.99	9.444	17.701	194.137	174.153
	4 °C	7	8.822	9.005	18.07	218.251	170.058
	4 °C	14	8.997	9.043	18.186	211.382	174.038
	4 °C	14	8.369	8.745	17.327	206.545	166.302
Tomato NC	Temp	days	AOH	ALT	AME	TeA	TEN
	-80 °C	0	11.13	<LOQ	4.932	444.318	<LOQ
	-80 °C	0	12.442	<LOQ	5.629	461.992	<LOQ
	-80 °C	0	11.845	<LOQ	5.687	490.489	<LOQ
	-80 °C	0	11.316	<LOQ	5.358	487.914	<LOQ
	-18 °C	7	11.821	<LOQ	5.363	462.579	<LOQ
	-18 °C	7	11.053	<LOQ	5.197	451.066	<LOQ
	-18 °C	14	10.779	<LOQ	4.917	444.587	<LOQ
	-18 °C	14	11.765	<LOQ	5.214	455.275	<LOQ
	-18 °C	59	13.117	<LOQ	6.059	483.219	<LOQ
	-18 °C	59	12.21	<LOQ	5.78	487.322	<LOQ
	-80 °C	0	13.422	<LOQ	6.7702	513.88	<LOQ
	-80 °C	0	15.484	<LOQ	7.5882	509.74	<LOQ
	4 °C	7	12.617	<LOQ	6.3743	506.88	<LOQ
	4 °C	7	13.658	<LOQ	6.9732	501.49	<LOQ
	4 °C	14	13.512	<LOQ	6.6454	511.61	<LOQ
	4 °C	14	13.575	<LOQ	6.827	515.13	<LOQ
Tomato SPK	Temp	days	AOH	ALT	AME	TeA	TEN
	-80 °C	0	7.852	8.209	7.258	176.063	189.709
	-80 °C	0	8.086	8.094	7.265	176.894	191.781
	-80 °C	0	9.209	9.765	9.111	192.251	213.438
	-80 °C	0	9.133	9.395	8.967	193.654	227.779
	-18 °C	7	8.544	8.587	7.53	173.59	193.516
	-18 °C	7	8.567	8.664	7.664	176.286	192.319
	-18 °C	14	8.096	8.411	7.475	168.996	192.685
	-18 °C	14	8.07	8.15	7.135	170.577	198.365
	-18 °C	59	8.367	8.698	8.287	188.598	211.876
	-18 °C	59	9.338	9.57	9.359	193.804	224.403
	-80 °C	0	9.919	9.3676	10.0317	201.04	214.23
	-80 °C	0	9.5922	9.4491	10.0134	204.9	211.08
	4 °C	7	9.3412	9.7655	9.6247	204.39	227.12
	4 °C	7	9.7687	8.7238	10.213	200.66	219.58
	4 °C	14	9.7758	9.1676	10.2042	206.39	223.67
	4 °C	14	9.7176	8.9209	10.0407	202.84	219.64
Wheat NC	Temp	days	AOH	ALT	AME	TeA	TEN
	-80 °C	0	<LOQ	<LOQ	<LOQ	225.318	49.401
	-80 °C	0	<LOQ	<LOQ	<LOQ	222.214	45.506
	-18 °C	7	<LOQ	<LOQ	<LOQ	209.111	42.267
	-18 °C	7	<LOQ	<LOQ	<LOQ	225.26	45.325
	-18 °C	14	<LOQ	<LOQ	<LOQ	220.141	43.928
	-18 °C	14	<LOQ	<LOQ	<LOQ	219.756	46.491
	-18 °C	59	<LOQ	<LOQ	<LOQ	211.261	41.903
	-18 °C	59	<LOQ	<LOQ	<LOQ	221.64	45.734
	4 °C	7	<LOQ	<LOQ	<LOQ	259.287	51.041
	4 °C	7	<LOQ	<LOQ	<LOQ	278.51	48.56
	4 °C	14	<LOQ	<LOQ	<LOQ	234.597	46.772
	4 °C	14	<LOQ	<LOQ	<LOQ	246.285	44.567
Wheat SP	Temp	days	AOH	ALT	AME	TeA	TEN
	-80 °C	0	10.506	8.988	15.113	377.451	83.744
	-80 °C	0	10.541	8.882	15.453	371.89	79.285
	-18 °C	7	10.3	8.77	15.553	392.078	83.45
	-18 °C	7	10.386	8.782	15.356	387.333	81.974
	-18 °C	14	10.242	9.721	15.633	390.513	82.952
	-18 °C	14	10.376	9.028	15.266	380.361	81.402
	-18 °C	59	10.512	9.3	15.042	381.553	84.609
	-18 °C	59	10.75	9.067	15.136	381.245	80.368
	4 °C	7	10.499	9.122	15.01	383.115	82.342
	4 °C	7	10.14	7.382	15.067	364.852	79.7
	4 °C	14	10.991	8.441	15.517	376.435	83.161
	4 °C	14	10.257	9.515	15.357	386.676	85.966
