# Supplementary material for: Determination of Alternaria Toxins in Tomato, Wheat, and Sunflower Seeds by SPE and LC-MS/MS—A Method Validation Through a Collaborative Trial
Source: J AOAC Int. 2021 Jul 22;105(1):80–94. doi: 10.1093/jaoacint/qsab094 (PMC8824793; doi:10.1093/jaoacint/qsab094)
Supplement: qsab094_Supplementary_Data [file qsab094_supplementary_data.zip › aoac-21-0123-File005.xlsx]

## Sheet: Reported results
Table S2:	List of reported results.
The reported values that were not included in the data treament are marked with an asterisk (*)
Lab code	Sample code	Substance	Value (µg/kg)	*
LC0003	Sample A	Altenuene	8.5
LC0005	Sample A	Altenuene	11.04
LC0006	Sample A	Altenuene	13.3
LC0007	Sample A	Altenuene	< 0.18
LC0008	Sample A	Altenuene	11.2
LC0010	Sample A	Altenuene	< 10	*
LC0011	Sample A	Altenuene	10.676
LC0012	Sample A	Altenuene	13.4
LC0013	Sample A	Altenuene	9.05
LC0014	Sample A	Altenuene	< 25
LC0016	Sample A	Altenuene	< 10
LC0018	Sample A	Altenuene	8.38
LC0020	Sample A	Altenuene	< 200
LC0021	Sample A	Altenuene	< 12	*
LC0022	Sample A	Altenuene	9	*
LC0023	Sample A	Altenuene	9.9
LC0026	Sample A	Altenuene	10.6
LC0027	Sample A	Altenuene	13.1
LC0028	Sample A	Altenuene	11.5
LC0029	Sample A	Altenuene	< 45
LC0030	Sample A	Altenuene	14.2
LC0003	Sample alfa	Altenuene	< 1.5
LC0005	Sample alfa	Altenuene	< 1.87
LC0006	Sample alfa	Altenuene	< 5
LC0007	Sample alfa	Altenuene	< 0.18
LC0008	Sample alfa	Altenuene	< 3
LC0010	Sample alfa	Altenuene	< 10	*
LC0012	Sample alfa	Altenuene	< 0.444
LC0013	Sample alfa	Altenuene	< 0.6
LC0014	Sample alfa	Altenuene	< 3.71
LC0016	Sample alfa	Altenuene	< 10
LC0018	Sample alfa	Altenuene	< 2
LC0020	Sample alfa	Altenuene	< 200
LC0021	Sample alfa	Altenuene	< 12	*
LC0022	Sample alfa	Altenuene	366	*
LC0023	Sample alfa	Altenuene	< 3.6
LC0026	Sample alfa	Altenuene	< 1
LC0027	Sample alfa	Altenuene	< 1.01
LC0028	Sample alfa	Altenuene	< 1.9
LC0029	Sample alfa	Altenuene	< 8
LC0030	Sample alfa	Altenuene	< 5
LC0003	Sample B	Altenuene	< 1.5
LC0005	Sample B	Altenuene	< 0.15
LC0006	Sample B	Altenuene	< 5
LC0007	Sample B	Altenuene	< 0.68
LC0008	Sample B	Altenuene	< 3
LC0010	Sample B	Altenuene	< 10	*
LC0012	Sample B	Altenuene	< .444
LC0013	Sample B	Altenuene	< 0.6
LC0016	Sample B	Altenuene	< 10
LC0018	Sample B	Altenuene	< 2
LC0020	Sample B	Altenuene	< 200
LC0021	Sample B	Altenuene	< 12	*
LC0023	Sample B	Altenuene	< 3.6
LC0026	Sample B	Altenuene	< 1
LC0027	Sample B	Altenuene	< 1.01
LC0028	Sample B	Altenuene	< 0.366
LC0030	Sample B	Altenuene	< 5
LC0003	Sample beta	Altenuene	2.3
LC0005	Sample beta	Altenuene	2.06
LC0006	Sample beta	Altenuene	< 5
LC0007	Sample beta	Altenuene	< 0.18
LC0008	Sample beta	Altenuene	< 3
LC0010	Sample beta	Altenuene	< 10	*
LC0011	Sample beta	Altenuene	2.163
LC0012	Sample beta	Altenuene	2.24
LC0013	Sample beta	Altenuene	1.9
LC0016	Sample beta	Altenuene	< 10
LC0018	Sample beta	Altenuene	< 2
LC0020	Sample beta	Altenuene	< 200
LC0021	Sample beta	Altenuene	< 12	*
LC0022	Sample beta	Altenuene	2	*
LC0023	Sample beta	Altenuene	1.87
LC0026	Sample beta	Altenuene	2.25
LC0027	Sample beta	Altenuene	2.64
LC0028	Sample beta	Altenuene	2.96
LC0029	Sample beta	Altenuene	< 15
LC0030	Sample beta	Altenuene	< 5
LC0003	Sample C	Altenuene	2.2
LC0006	Sample C	Altenuene	< 5
LC0007	Sample C	Altenuene	1.53
LC0008	Sample C	Altenuene	< 3
LC0010	Sample C	Altenuene	< 10	*
LC0012	Sample C	Altenuene	3.67
LC0013	Sample C	Altenuene	< 0.3
LC0014	Sample C	Altenuene	< 3.71
LC0016	Sample C	Altenuene	< 10
LC0018	Sample C	Altenuene	< 2
LC0020	Sample C	Altenuene	< 200
LC0021	Sample C	Altenuene	< 12	*
LC0022	Sample C	Altenuene	274	*
LC0023	Sample C	Altenuene	< 3.6
LC0026	Sample C	Altenuene	2.46
LC0027	Sample C	Altenuene	2.97
LC0028	Sample C	Altenuene	1.91
LC0029	Sample C	Altenuene	< 8
LC0030	Sample C	Altenuene	< 5
LC0003	Sample D	Altenuene	< 1.5
LC0005	Sample D	Altenuene	8.98
LC0006	Sample D	Altenuene	< 5
LC0007	Sample D	Altenuene	< 0.18
LC0008	Sample D	Altenuene	9.09
LC0010	Sample D	Altenuene	< 10	*
LC0011	Sample D	Altenuene	4.865
LC0012	Sample D	Altenuene	11.8
LC0013	Sample D	Altenuene	< 2
LC0016	Sample D	Altenuene	< 10
LC0018	Sample D	Altenuene	7.28
LC0020	Sample D	Altenuene	< 200
LC0021	Sample D	Altenuene	< 12	*
LC0023	Sample D	Altenuene	7.69
LC0026	Sample D	Altenuene	11.7
LC0027	Sample D	Altenuene	13.7
LC0028	Sample D	Altenuene	6.37
LC0030	Sample D	Altenuene	12.7
LC0003	Sample E	Altenuene	< 1.5
LC0005	Sample E	Altenuene	18.04
LC0006	Sample E	Altenuene	< 5
LC0007	Sample E	Altenuene	< 0.18
LC0008	Sample E	Altenuene	< 3
LC0010	Sample E	Altenuene	< 10	*
LC0012	Sample E	Altenuene	< 0.444
LC0013	Sample E	Altenuene	< 0.6
LC0014	Sample E	Altenuene	< 3.71
LC0016	Sample E	Altenuene	< 10
LC0018	Sample E	Altenuene	< 2
LC0020	Sample E	Altenuene	< 200
LC0021	Sample E	Altenuene	< 12	*
LC0022	Sample E	Altenuene	383	*
LC0023	Sample E	Altenuene	< 3.6
LC0026	Sample E	Altenuene	< 1
LC0027	Sample E	Altenuene	< 1.01
LC0028	Sample E	Altenuene	< 1.9
LC0029	Sample E	Altenuene	< 8
LC0030	Sample E	Altenuene	< 5
LC0003	Sample F	Altenuene	< 1.5
LC0005	Sample F	Altenuene	16.47
LC0006	Sample F	Altenuene	17.6
LC0007	Sample F	Altenuene	12.5
LC0008	Sample F	Altenuene	14.9
LC0010	Sample F	Altenuene	< 10	*
LC0011	Sample F	Altenuene	10.675
LC0012	Sample F	Altenuene	34.3
LC0013	Sample F	Altenuene	12.1
LC0016	Sample F	Altenuene	< 10
LC0018	Sample F	Altenuene	11.5
LC0020	Sample F	Altenuene	< 200
LC0021	Sample F	Altenuene	< 12	*
LC0023	Sample F	Altenuene	10.8
LC0026	Sample F	Altenuene	13.6
LC0027	Sample F	Altenuene	16.4
LC0028	Sample F	Altenuene	14.1
LC0030	Sample F	Altenuene	12.6
LC0003	Sample G	Altenuene	< 1.5
LC0005	Sample G	Altenuene	< 0.15
LC0006	Sample G	Altenuene	< 5
LC0007	Sample G	Altenuene	< 0.18
LC0008	Sample G	Altenuene	< 3
LC0010	Sample G	Altenuene	< 10	*
LC0012	Sample G	Altenuene	< 0.444
LC0013	Sample G	Altenuene	< 0.6
LC0016	Sample G	Altenuene	< 10
LC0018	Sample G	Altenuene	< 2
LC0020	Sample G	Altenuene	< 200
LC0021	Sample G	Altenuene	< 12	*
LC0022	Sample G	Altenuene	1	*
LC0023	Sample G	Altenuene	< 3.6
LC0026	Sample G	Altenuene	< 1
LC0027	Sample G	Altenuene	< 1.01
LC0028	Sample G	Altenuene	< 0.366
LC0030	Sample G	Altenuene	< 5
LC0003	Sample H	Altenuene	11.8
LC0005	Sample H	Altenuene	11.1
LC0006	Sample H	Altenuene	10.8
LC0007	Sample H	Altenuene	< 0.18
LC0008	Sample H	Altenuene	10.8
LC0010	Sample H	Altenuene	< 10	*
LC0011	Sample H	Altenuene	11.221
LC0012	Sample H	Altenuene	14.5
LC0013	Sample H	Altenuene	9.78
LC0016	Sample H	Altenuene	< 10
LC0018	Sample H	Altenuene	8.22
LC0020	Sample H	Altenuene	< 200
LC0021	Sample H	Altenuene	< 12	*
LC0022	Sample H	Altenuene	10	*
LC0023	Sample H	Altenuene	9.67
LC0026	Sample H	Altenuene	11.4
LC0027	Sample H	Altenuene	13.3
LC0028	Sample H	Altenuene	11.6
LC0029	Sample H	Altenuene	< 45
LC0030	Sample H	Altenuene	12.2
LC0003	Sample I	Altenuene	2.7
LC0005	Sample I	Altenuene	6.7
LC0006	Sample I	Altenuene	< 10
LC0007	Sample I	Altenuene	4.96
LC0008	Sample I	Altenuene	5.25
LC0010	Sample I	Altenuene	< 10	*
LC0011	Sample I	Altenuene	2.968
LC0012	Sample I	Altenuene	8.8
LC0013	Sample I	Altenuene	4.08
LC0016	Sample I	Altenuene	< 10
LC0018	Sample I	Altenuene	3.68
LC0020	Sample I	Altenuene	< 200
LC0021	Sample I	Altenuene	< 12	*
LC0022	Sample I	Altenuene	1	*
LC0023	Sample I	Altenuene	3.78
LC0026	Sample I	Altenuene	4.83
LC0027	Sample I	Altenuene	6.02
LC0028	Sample I	Altenuene	3.66
LC0030	Sample I	Altenuene	5.57
LC0003	Sample J	Altenuene	< 1.5
LC0005	Sample J	Altenuene	< 0.15
LC0006	Sample J	Altenuene	< 5
LC0007	Sample J	Altenuene	< 0.18
LC0008	Sample J	Altenuene	< 3
LC0010	Sample J	Altenuene	< 10	*
LC0013	Sample J	Altenuene	< 0.6
LC0016	Sample J	Altenuene	< 10
LC0018	Sample J	Altenuene	< 2
LC0020	Sample J	Altenuene	< 200
LC0021	Sample J	Altenuene	< 12	*
LC0023	Sample J	Altenuene	< 3.6
LC0026	Sample J	Altenuene	< 1
LC0027	Sample J	Altenuene	< 1.01
LC0028	Sample J	Altenuene	< 0.366
LC0030	Sample J	Altenuene	< 5
LC0003	Sample K	Altenuene	< 1.5
LC0005	Sample K	Altenuene	< 0.45
LC0006	Sample K	Altenuene	< 5
LC0007	Sample K	Altenuene	< 0.18
LC0008	Sample K	Altenuene	< 3
LC0010	Sample K	Altenuene	< 10	*
LC0012	Sample K	Altenuene	< 0.444
LC0013	Sample K	Altenuene	< 0.6
LC0016	Sample K	Altenuene	< 10
LC0018	Sample K	Altenuene	< 2
LC0020	Sample K	Altenuene	< 200
LC0021	Sample K	Altenuene	< 12	*
LC0022	Sample K	Altenuene	2	*
LC0023	Sample K	Altenuene	< 3.6
LC0026	Sample K	Altenuene	< 1
LC0027	Sample K	Altenuene	< 1.01
LC0028	Sample K	Altenuene	< 0.366
LC0030	Sample K	Altenuene	< 5
LC0003	Sample L	Altenuene	11.7
LC0005	Sample L	Altenuene	16.93
LC0006	Sample L	Altenuene	16.3
LC0007	Sample L	Altenuene	< 0.18
LC0008	Sample L	Altenuene	13.6
LC0010	Sample L	Altenuene	< 10	*
LC0011	Sample L	Altenuene	10.634
LC0012	Sample L	Altenuene	24.2
LC0013	Sample L	Altenuene	13.5
LC0016	Sample L	Altenuene	< 10
LC0018	Sample L	Altenuene	9.27
LC0020	Sample L	Altenuene	< 200
LC0021	Sample L	Altenuene	< 12	*
LC0023	Sample L	Altenuene	11.6
LC0026	Sample L	Altenuene	14.5
LC0027	Sample L	Altenuene	17.6
LC0028	Sample L	Altenuene	11.8
LC0030	Sample L	Altenuene	14.3
LC0003	Sample lambda	Altenuene	< 1.5
LC0005	Sample lambda	Altenuene	< 0.42
LC0006	Sample lambda	Altenuene	< 5
LC0007	Sample lambda	Altenuene	< 0.18
LC0008	Sample lambda	Altenuene	< 3
LC0010	Sample lambda	Altenuene	< 10	*
LC0012	Sample lambda	Altenuene	< 0.444
LC0013	Sample lambda	Altenuene	< 0.6
LC0016	Sample lambda	Altenuene	< 10
LC0018	Sample lambda	Altenuene	< 2
LC0020	Sample lambda	Altenuene	< 200
LC0021	Sample lambda	Altenuene	< 12	*
LC0023	Sample lambda	Altenuene	< 3.6
LC0026	Sample lambda	Altenuene	0.39
LC0027	Sample lambda	Altenuene	< 1.01
LC0028	Sample lambda	Altenuene	< 0.203
LC0029	Sample lambda	Altenuene	< 15
LC0030	Sample lambda	Altenuene	< 5
LC0003	Sample M	Altenuene	< 1.5
LC0005	Sample M	Altenuene	< 0.14
LC0006	Sample M	Altenuene	< 5
LC0007	Sample M	Altenuene	< 0.18
LC0008	Sample M	Altenuene	< 3
LC0010	Sample M	Altenuene	< 10	*
LC0012	Sample M	Altenuene	< 0.444
LC0013	Sample M	Altenuene	< 0.3
LC0014	Sample M	Altenuene	< 25
LC0016	Sample M	Altenuene	< 10
LC0018	Sample M	Altenuene	< 2
LC0020	Sample M	Altenuene	< 200
LC0021	Sample M	Altenuene	< 12	*
LC0023	Sample M	Altenuene	< 3.6
LC0026	Sample M	Altenuene	< 1
LC0027	Sample M	Altenuene	< 1.01
LC0028	Sample M	Altenuene	< 0.203
LC0029	Sample M	Altenuene	< 15
LC0030	Sample M	Altenuene	< 5
LC0003	Sample miu	Altenuene	11.9
LC0006	Sample miu	Altenuene	< 10
LC0007	Sample miu	Altenuene	< 0.18
LC0008	Sample miu	Altenuene	9.95
LC0010	Sample miu	Altenuene	< 10	*
LC0011	Sample miu	Altenuene	12.791
LC0012	Sample miu	Altenuene	26.3
LC0013	Sample miu	Altenuene	10.9
LC0014	Sample miu	Altenuene	9.27
LC0016	Sample miu	Altenuene	< 10
LC0018	Sample miu	Altenuene	10.3
LC0020	Sample miu	Altenuene	< 200
LC0021	Sample miu	Altenuene	< 12	*
LC0022	Sample miu	Altenuene	285	*
LC0023	Sample miu	Altenuene	7.37
LC0026	Sample miu	Altenuene	10.2
LC0027	Sample miu	Altenuene	11.8
LC0028	Sample miu	Altenuene	10.4
LC0029	Sample miu	Altenuene	< 25
LC0030	Sample miu	Altenuene	11.9
LC0003	Sample N	Altenuene	< 1.5
LC0005	Sample N	Altenuene	< 0.14
LC0006	Sample N	Altenuene	< 5
LC0007	Sample N	Altenuene	< 0.18
LC0008	Sample N	Altenuene	< 3
LC0010	Sample N	Altenuene	< 10	*
LC0012	Sample N	Altenuene	< 0.444
LC0013	Sample N	Altenuene	< 0.3
LC0016	Sample N	Altenuene	< 10
LC0018	Sample N	Altenuene	< 2
LC0020	Sample N	Altenuene	< 200
LC0021	Sample N	Altenuene	< 12	*
LC0023	Sample N	Altenuene	< 3.6
LC0026	Sample N	Altenuene	0.41
LC0027	Sample N	Altenuene	< 1.01
LC0028	Sample N	Altenuene	< 0.203
LC0029	Sample N	Altenuene	< 15
LC0030	Sample N	Altenuene	< 5
LC0003	Sample O	Altenuene	< 1.5
LC0005	Sample O	Altenuene	10.5
LC0006	Sample O	Altenuene	< 5
LC0007	Sample O	Altenuene	< 0.18
LC0008	Sample O	Altenuene	9
LC0010	Sample O	Altenuene	< 10	*
LC0011	Sample O	Altenuene	5.231
LC0012	Sample O	Altenuene	9.13
LC0013	Sample O	Altenuene	7.92
LC0016	Sample O	Altenuene	< 10
LC0018	Sample O	Altenuene	7.32
LC0020	Sample O	Altenuene	< 200
LC0021	Sample O	Altenuene	< 12	*
LC0023	Sample O	Altenuene	7.66
LC0026	Sample O	Altenuene	11.1
LC0027	Sample O	Altenuene	13.2
LC0028	Sample O	Altenuene	6.64
LC0030	Sample O	Altenuene	11.8
LC0003	Sample P	Altenuene	< 1.5
LC0005	Sample P	Altenuene	1.39
LC0006	Sample P	Altenuene	< 5
LC0007	Sample P	Altenuene	< 0.18
LC0008	Sample P	Altenuene	< 3
LC0010	Sample P	Altenuene	< 10	*
LC0012	Sample P	Altenuene	< 0.444
LC0013	Sample P	Altenuene	< 0.3
LC0016	Sample P	Altenuene	< 10
LC0018	Sample P	Altenuene	< 2
LC0020	Sample P	Altenuene	< 200
LC0021	Sample P	Altenuene	< 12	*
LC0023	Sample P	Altenuene	< 3.6
LC0026	Sample P	Altenuene	0.74
LC0027	Sample P	Altenuene	< 1.01
LC0028	Sample P	Altenuene	< 0.203
LC0029	Sample P	Altenuene	< 15
LC0030	Sample P	Altenuene	< 5
LC0003	Sample Q	Altenuene	3.9
LC0006	Sample Q	Altenuene	< 10
LC0007	Sample Q	Altenuene	< 0.18
LC0008	Sample Q	Altenuene	10.4
LC0010	Sample Q	Altenuene	< 10	*
LC0011	Sample Q	Altenuene	11.951
LC0012	Sample Q	Altenuene	17.9
LC0013	Sample Q	Altenuene	9.3
LC0014	Sample Q	Altenuene	7.78
LC0016	Sample Q	Altenuene	< 10
LC0018	Sample Q	Altenuene	9.68
LC0020	Sample Q	Altenuene	< 200
LC0021	Sample Q	Altenuene	< 12	*
LC0022	Sample Q	Altenuene	355	*
LC0023	Sample Q	Altenuene	8.15
LC0026	Sample Q	Altenuene	9.62
LC0027	Sample Q	Altenuene	11.6
LC0028	Sample Q	Altenuene	8.61
LC0029	Sample Q	Altenuene	< 8
LC0030	Sample Q	Altenuene	11.1
LC0003	Sample R	Altenuene	< 1.5
LC0005	Sample R	Altenuene	< 0.14
LC0006	Sample R	Altenuene	< 5
LC0007	Sample R	Altenuene	< 0.18
LC0008	Sample R	Altenuene	< 3
LC0010	Sample R	Altenuene	< 10	*
LC0012	Sample R	Altenuene	< 0.444
LC0013	Sample R	Altenuene	< 0.3
LC0016	Sample R	Altenuene	< 10
LC0018	Sample R	Altenuene	< 2
LC0020	Sample R	Altenuene	< 200
LC0021	Sample R	Altenuene	< 12	*
LC0023	Sample R	Altenuene	< 3.6
LC0026	Sample R	Altenuene	< 1
LC0027	Sample R	Altenuene	< 1.01
LC0028	Sample R	Altenuene	< 0.203
LC0029	Sample R	Altenuene	< 15
LC0030	Sample R	Altenuene	< 5
LC0003	Sample S	Altenuene	< 1.5
LC0005	Sample S	Altenuene	27.38
LC0006	Sample S	Altenuene	< 5
LC0007	Sample S	Altenuene	< 0.18
LC0008	Sample S	Altenuene	< 3
LC0010	Sample S	Altenuene	< 10	*
LC0012	Sample S	Altenuene	< 0.444
LC0013	Sample S	Altenuene	< 0.6
LC0014	Sample S	Altenuene	< 3.71
LC0016	Sample S	Altenuene	< 10
LC0018	Sample S	Altenuene	< 2
LC0020	Sample S	Altenuene	< 200
LC0021	Sample S	Altenuene	< 12	*
LC0022	Sample S	Altenuene	237	*
LC0023	Sample S	Altenuene	< 3.6
LC0026	Sample S	Altenuene	< 1
LC0027	Sample S	Altenuene	< 1.01
LC0028	Sample S	Altenuene	< 1.9
LC0029	Sample S	Altenuene	< 8
LC0030	Sample S	Altenuene	< 5
LC0003	Sample T	Altenuene	4
LC0005	Sample T	Altenuene	6.91
LC0006	Sample T	Altenuene	< 10
LC0007	Sample T	Altenuene	< 0.18
LC0008	Sample T	Altenuene	4.56
LC0010	Sample T	Altenuene	< 10	*
LC0011	Sample T	Altenuene	3.329
LC0012	Sample T	Altenuene	9.63
LC0013	Sample T	Altenuene	3.85
LC0016	Sample T	Altenuene	< 10
LC0018	Sample T	Altenuene	3.07
LC0020	Sample T	Altenuene	< 200
LC0021	Sample T	Altenuene	< 12	*
LC0023	Sample T	Altenuene	4.14
LC0026	Sample T	Altenuene	4.68
LC0027	Sample T	Altenuene	5.61
LC0028	Sample T	Altenuene	3.81
LC0030	Sample T	Altenuene	5.94
LC0003	Sample U	Altenuene	< 1.5
LC0005	Sample U	Altenuene	11.88
LC0006	Sample U	Altenuene	< 5
LC0007	Sample U	Altenuene	< 0.18
LC0008	Sample U	Altenuene	< 3
LC0010	Sample U	Altenuene	< 10	*
LC0012	Sample U	Altenuene	< 0.444
LC0013	Sample U	Altenuene	< 0.6
LC0014	Sample U	Altenuene	< 3.71
LC0016	Sample U	Altenuene	< 10
LC0018	Sample U	Altenuene	< 2
LC0020	Sample U	Altenuene	< 200
LC0021	Sample U	Altenuene	< 12	*
LC0022	Sample U	Altenuene	671	*
LC0023	Sample U	Altenuene	< 3.6
LC0026	Sample U	Altenuene	< 1
LC0027	Sample U	Altenuene	< 1.01
LC0028	Sample U	Altenuene	< 1.9
LC0029	Sample U	Altenuene	< 8
LC0030	Sample U	Altenuene	< 5
LC0003	Sample V	Altenuene	< 1.5
LC0005	Sample V	Altenuene	17.49
LC0006	Sample V	Altenuene	< 5
LC0007	Sample V	Altenuene	< 0.18
LC0008	Sample V	Altenuene	< 3
LC0010	Sample V	Altenuene	< 10	*
LC0012	Sample V	Altenuene	< 0.444
LC0013	Sample V	Altenuene	< 0.6
LC0014	Sample V	Altenuene	< 3.71
LC0016	Sample V	Altenuene	< 10
LC0018	Sample V	Altenuene	< 2
LC0020	Sample V	Altenuene	< 200
LC0021	Sample V	Altenuene	< 12	*
LC0022	Sample V	Altenuene	435	*
LC0023	Sample V	Altenuene	< 3.6
LC0026	Sample V	Altenuene	< 1
LC0027	Sample V	Altenuene	< 1.01
LC0028	Sample V	Altenuene	< 1.9
LC0029	Sample V	Altenuene	< 8
LC0030	Sample V	Altenuene	< 5
LC0003	Sample W	Altenuene	2.2
LC0005	Sample W	Altenuene	< 1.87
LC0006	Sample W	Altenuene	< 5
LC0007	Sample W	Altenuene	< 0.18
LC0008	Sample W	Altenuene	< 3
LC0010	Sample W	Altenuene	< 10	*
LC0012	Sample W	Altenuene	< 0.444
LC0013	Sample W	Altenuene	< 0.6
LC0014	Sample W	Altenuene	< 3.71
LC0016	Sample W	Altenuene	< 10
LC0018	Sample W	Altenuene	< 2
LC0020	Sample W	Altenuene	< 200
LC0021	Sample W	Altenuene	< 12	*
LC0022	Sample W	Altenuene	364	*
LC0023	Sample W	Altenuene	< 3.6
LC0026	Sample W	Altenuene	< 1
LC0027	Sample W	Altenuene	< 1.01
LC0028	Sample W	Altenuene	< 1.9
LC0029	Sample W	Altenuene	< 8
LC0030	Sample W	Altenuene	< 5
LC0003	Sample X	Altenuene	< 1.5
LC0006	Sample X	Altenuene	< 5
LC0007	Sample X	Altenuene	< 0.18
LC0008	Sample X	Altenuene	< 3
LC0010	Sample X	Altenuene	< 10	*
LC0012	Sample X	Altenuene	5.61
LC0013	Sample X	Altenuene	< 0.6
LC0014	Sample X	Altenuene	< 3.71
LC0016	Sample X	Altenuene	< 10
LC0018	Sample X	Altenuene	< 2
LC0020	Sample X	Altenuene	< 200
LC0021	Sample X	Altenuene	< 12	*
LC0022	Sample X	Altenuene	272	*
LC0023	Sample X	Altenuene	< 3.6
LC0026	Sample X	Altenuene	2.15
LC0027	Sample X	Altenuene	3.02
LC0028	Sample X	Altenuene	1.98
LC0029	Sample X	Altenuene	< 8
LC0030	Sample X	Altenuene	< 5
LC0003	Sample Y	Altenuene	1.9
LC0005	Sample Y	Altenuene	1.25
LC0006	Sample Y	Altenuene	< 5
LC0007	Sample Y	Altenuene	2.31
LC0008	Sample Y	Altenuene	< 3
LC0010	Sample Y	Altenuene	< 10	*
LC0011	Sample Y	Altenuene	2.022
LC0012	Sample Y	Altenuene	2.4
LC0013	Sample Y	Altenuene	< 1
LC0014	Sample Y	Altenuene	< 25
LC0016	Sample Y	Altenuene	< 10
LC0018	Sample Y	Altenuene	< 2
LC0020	Sample Y	Altenuene	< 200
LC0021	Sample Y	Altenuene	< 12	*
LC0022	Sample Y	Altenuene	2	*
LC0023	Sample Y	Altenuene	1.79
LC0026	Sample Y	Altenuene	2.3
LC0027	Sample Y	Altenuene	2.85
LC0028	Sample Y	Altenuene	2.19
LC0029	Sample Y	Altenuene	< 15
LC0030	Sample Y	Altenuene	< 5
LC0003	Sample Z	Altenuene	< 1.5
LC0005	Sample Z	Altenuene	0.91
LC0006	Sample Z	Altenuene	< 5
LC0007	Sample Z	Altenuene	< 0.18
LC0008	Sample Z	Altenuene	< 3
LC0010	Sample Z	Altenuene	< 10	*
LC0011	Sample Z	Altenuene	0.931
LC0012	Sample Z	Altenuene	< 0.444
LC0013	Sample Z	Altenuene	< 0.3
LC0016	Sample Z	Altenuene	< 10
LC0018	Sample Z	Altenuene	< 2
LC0020	Sample Z	Altenuene	< 200
LC0021	Sample Z	Altenuene	< 12	*
LC0023	Sample Z	Altenuene	< 3.6
LC0026	Sample Z	Altenuene	0.81
LC0027	Sample Z	Altenuene	< 1.01
LC0028	Sample Z	Altenuene	< 0.203
LC0029	Sample Z	Altenuene	< 15
LC0030	Sample Z	Altenuene	< 5
LC0002	Sample A	Alternariol	29.3
LC0003	Sample A	Alternariol	10.4
LC0005	Sample A	Alternariol	12.9
LC0006	Sample A	Alternariol	9.52
LC0007	Sample A	Alternariol	9.13
LC0008	Sample A	Alternariol	< 10
LC0010	Sample A	Alternariol	14.2	*
LC0011	Sample A	Alternariol	10.115
LC0012	Sample A	Alternariol	10.2
LC0013	Sample A	Alternariol	9.57
LC0014	Sample A	Alternariol	10.2
LC0016	Sample A	Alternariol	7.77
LC0018	Sample A	Alternariol	7.56
LC0020	Sample A	Alternariol	11
LC0021	Sample A	Alternariol	9.62	*
LC0022	Sample A	Alternariol	7	*
LC0023	Sample A	Alternariol	9.2
LC0026	Sample A	Alternariol	9.49
LC0027	Sample A	Alternariol	8.1
LC0028	Sample A	Alternariol	7.81
LC0029	Sample A	Alternariol	9.7
LC0030	Sample A	Alternariol	11.8
LC0002	Sample alfa	Alternariol	5.37
LC0003	Sample alfa	Alternariol	4.5
LC0005	Sample alfa	Alternariol	8.54
LC0006	Sample alfa	Alternariol	5.04
LC0007	Sample alfa	Alternariol	6.21
LC0008	Sample alfa	Alternariol	< 10
LC0010	Sample alfa	Alternariol	< 2.5	*
LC0011	Sample alfa	Alternariol	7.033
LC0012	Sample alfa	Alternariol	4.73
LC0013	Sample alfa	Alternariol	6.55
LC0014	Sample alfa	Alternariol	3.47
LC0016	Sample alfa	Alternariol	4.93
LC0018	Sample alfa	Alternariol	4.14
LC0020	Sample alfa	Alternariol	4.02
LC0021	Sample alfa	Alternariol	6.12	*
LC0022	Sample alfa	Alternariol	3	*
LC0023	Sample alfa	Alternariol	5.24
LC0026	Sample alfa	Alternariol	5.5
LC0027	Sample alfa	Alternariol	4.56
LC0028	Sample alfa	Alternariol	4.16
LC0029	Sample alfa	Alternariol	< 12
LC0030	Sample alfa	Alternariol	5.02
LC0003	Sample B	Alternariol	< 0.3
LC0005	Sample B	Alternariol	2.26
LC0006	Sample B	Alternariol	< 2
LC0007	Sample B	Alternariol	< 0.42
LC0008	Sample B	Alternariol	< 10
LC0010	Sample B	Alternariol	< 2.5	*
LC0011	Sample B	Alternariol	1.673
LC0012	Sample B	Alternariol	< 0.0321
LC0013	Sample B	Alternariol	< 0.3
LC0014	Sample B	Alternariol	< 1.3
LC0016	Sample B	Alternariol	< 2
LC0018	Sample B	Alternariol	< 2
LC0020	Sample B	Alternariol	< 0.5
LC0021	Sample B	Alternariol	< 5	*
LC0023	Sample B	Alternariol	< 2.5
LC0026	Sample B	Alternariol	2.72
LC0027	Sample B	Alternariol	< 0.983
LC0028	Sample B	Alternariol	< 2.31
LC0029	Sample B	Alternariol	< 7.5
LC0030	Sample B	Alternariol	< 3
LC0002	Sample beta	Alternariol	< 1
LC0003	Sample beta	Alternariol	1.9
LC0005	Sample beta	Alternariol	2.57
LC0006	Sample beta	Alternariol	1.99
LC0007	Sample beta	Alternariol	1.79
LC0008	Sample beta	Alternariol	< 10
LC0010	Sample beta	Alternariol	< 2.5	*
LC0011	Sample beta	Alternariol	2.071
LC0012	Sample beta	Alternariol	1.65
LC0013	Sample beta	Alternariol	< 1
LC0016	Sample beta	Alternariol	1.3
LC0018	Sample beta	Alternariol	< 2
LC0020	Sample beta	Alternariol	1.85
LC0021	Sample beta	Alternariol	1.17	*
LC0022	Sample beta	Alternariol	1	*
LC0023	Sample beta	Alternariol	1.86
LC0026	Sample beta	Alternariol	1.97
LC0027	Sample beta	Alternariol	1.56
LC0028	Sample beta	Alternariol	1.98
LC0029	Sample beta	Alternariol	< 4.5
LC0030	Sample beta	Alternariol	< 3
LC0002	Sample C	Alternariol	1.82
LC0003	Sample C	Alternariol	1.6
LC0005	Sample C	Alternariol	2.64
LC0006	Sample C	Alternariol	2.27
LC0007	Sample C	Alternariol	2
LC0008	Sample C	Alternariol	< 10
LC0010	Sample C	Alternariol	< 2.5	*
LC0011	Sample C	Alternariol	2.417
LC0012	Sample C	Alternariol	2.09
LC0013	Sample C	Alternariol	4.79
LC0014	Sample C	Alternariol	< 0.4
LC0016	Sample C	Alternariol	1.74
LC0018	Sample C	Alternariol	2.24
LC0020	Sample C	Alternariol	1.82
LC0021	Sample C	Alternariol	< 5	*
LC0023	Sample C	Alternariol	2.08
LC0026	Sample C	Alternariol	1.95
LC0027	Sample C	Alternariol	1.8
LC0028	Sample C	Alternariol	1.52
LC0029	Sample C	Alternariol	< 4
LC0030	Sample C	Alternariol	< 3
LC0002	Sample D	Alternariol	1.09
LC0003	Sample D	Alternariol	17.5
LC0005	Sample D	Alternariol	10.05
LC0006	Sample D	Alternariol	12.4
LC0007	Sample D	Alternariol	14.5
LC0010	Sample D	Alternariol	< 2.5	*
LC0011	Sample D	Alternariol	19.986
LC0012	Sample D	Alternariol	< 0.0321
LC0013	Sample D	Alternariol	14.4
LC0014	Sample D	Alternariol	21
LC0016	Sample D	Alternariol	13
LC0018	Sample D	Alternariol	15.2
LC0020	Sample D	Alternariol	13.7
LC0021	Sample D	Alternariol	30.4	*
LC0022	Sample D	Alternariol	12	*
LC0023	Sample D	Alternariol	16.9
LC0026	Sample D	Alternariol	17.5
LC0027	Sample D	Alternariol	14.3
LC0028	Sample D	Alternariol	12.1
LC0029	Sample D	Alternariol	< 25
LC0030	Sample D	Alternariol	15.1
LC0002	Sample E	Alternariol	38.6
LC0003	Sample E	Alternariol	36
LC0005	Sample E	Alternariol	37.6
LC0006	Sample E	Alternariol	28.1
LC0007	Sample E	Alternariol	30.5
LC0008	Sample E	Alternariol	32.7
LC0010	Sample E	Alternariol	< 2.5	*
LC0011	Sample E	Alternariol	35.881
LC0012	Sample E	Alternariol	39.5
LC0013	Sample E	Alternariol	34.2
LC0014	Sample E	Alternariol	26.8
LC0016	Sample E	Alternariol	28.4
LC0018	Sample E	Alternariol	24.8
LC0020	Sample E	Alternariol	39.1
LC0021	Sample E	Alternariol	35.2	*
LC0022	Sample E	Alternariol	28	*
LC0023	Sample E	Alternariol	32.6
LC0026	Sample E	Alternariol	32.7
LC0027	Sample E	Alternariol	28.7
LC0028	Sample E	Alternariol	29.1
LC0029	Sample E	Alternariol	35
LC0030	Sample E	Alternariol	38.7
LC0002	Sample F	Alternariol	26.6
LC0003	Sample F	Alternariol	< 0.3
LC0005	Sample F	Alternariol	45.35
LC0006	Sample F	Alternariol	45.1
LC0007	Sample F	Alternariol	48.4
LC0008	Sample F	Alternariol	44
LC0010	Sample F	Alternariol	< 2.5	*
LC0011	Sample F	Alternariol	61.255
LC0012	Sample F	Alternariol	47.6
LC0013	Sample F	Alternariol	48.9
LC0014	Sample F	Alternariol	43.8
LC0016	Sample F	Alternariol	39.1
LC0018	Sample F	Alternariol	42.2
LC0020	Sample F	Alternariol	41.7
LC0021	Sample F	Alternariol	54.8	*
LC0022	Sample F	Alternariol	7	*
LC0023	Sample F	Alternariol	46.3
LC0026	Sample F	Alternariol	44.9
LC0027	Sample F	Alternariol	42.6
LC0028	Sample F	Alternariol	30.7
LC0029	Sample F	Alternariol	65.6
LC0030	Sample F	Alternariol	43.6
LC0002	Sample G	Alternariol	1.95
LC0003	Sample G	Alternariol	1.2
LC0005	Sample G	Alternariol	1.39
LC0006	Sample G	Alternariol	1.7
LC0007	Sample G	Alternariol	1.68
LC0008	Sample G	Alternariol	< 10
LC0010	Sample G	Alternariol	< 2.5	*
LC0011	Sample G	Alternariol	2.097
LC0012	Sample G	Alternariol	1.24
LC0013	Sample G	Alternariol	2.65
LC0014	Sample G	Alternariol	4.02
LC0016	Sample G	Alternariol	< 2
LC0018	Sample G	Alternariol	< 2
LC0020	Sample G	Alternariol	2.39
LC0021	Sample G	Alternariol	< 5	*
LC0023	Sample G	Alternariol	1.57
LC0026	Sample G	Alternariol	1.92
LC0027	Sample G	Alternariol	1.91
LC0028	Sample G	Alternariol	< 2.31
LC0029	Sample G	Alternariol	< 7.5
LC0030	Sample G	Alternariol	< 3
LC0002	Sample H	Alternariol	7.6
LC0003	Sample H	Alternariol	10.7
LC0005	Sample H	Alternariol	15.69
LC0006	Sample H	Alternariol	9.46
LC0007	Sample H	Alternariol	9.33
LC0008	Sample H	Alternariol	< 10
LC0010	Sample H	Alternariol	62.8	*
LC0011	Sample H	Alternariol	10.94
LC0012	Sample H	Alternariol	10.1
LC0013	Sample H	Alternariol	9.5
LC0016	Sample H	Alternariol	8.35
LC0018	Sample H	Alternariol	8.74
LC0020	Sample H	Alternariol	9.49
LC0021	Sample H	Alternariol	12.1	*
LC0022	Sample H	Alternariol	7	*
LC0023	Sample H	Alternariol	9.86
LC0026	Sample H	Alternariol	9.33
LC0027	Sample H	Alternariol	8.3
LC0028	Sample H	Alternariol	7.81
LC0029	Sample H	Alternariol	9.6
LC0030	Sample H	Alternariol	9.02
LC0003	Sample I	Alternariol	4.2
LC0005	Sample I	Alternariol	5.78
LC0006	Sample I	Alternariol	4.66
LC0007	Sample I	Alternariol	5.19
LC0008	Sample I	Alternariol	< 10
LC0010	Sample I	Alternariol	< 2.5	*
LC0011	Sample I	Alternariol	6.264
LC0012	Sample I	Alternariol	4.35
LC0013	Sample I	Alternariol	4.98
LC0014	Sample I	Alternariol	4.47
LC0016	Sample I	Alternariol	4.42
LC0018	Sample I	Alternariol	4.51
LC0020	Sample I	Alternariol	4.46
LC0021	Sample I	Alternariol	7.38	*
LC0022	Sample I	Alternariol	1	*
LC0023	Sample I	Alternariol	4.84
LC0026	Sample I	Alternariol	5.14
LC0027	Sample I	Alternariol	4.35
LC0028	Sample I	Alternariol	< 2.31
LC0029	Sample I	Alternariol	< 7.5
LC0030	Sample I	Alternariol	5.5
LC0003	Sample J	Alternariol	< 0.3
LC0005	Sample J	Alternariol	< 0.02
LC0006	Sample J	Alternariol	< 2
LC0007	Sample J	Alternariol	1.28
LC0008	Sample J	Alternariol	< 10
LC0010	Sample J	Alternariol	< 2.5	*
LC0011	Sample J	Alternariol	1.169
LC0012	Sample J	Alternariol	< 0.0321
LC0013	Sample J	Alternariol	< 1
LC0014	Sample J	Alternariol	< 1.3
LC0016	Sample J	Alternariol	< 2
LC0018	Sample J	Alternariol	2.7
LC0020	Sample J	Alternariol	< 0.5
LC0021	Sample J	Alternariol	< 5	*
LC0023	Sample J	Alternariol	< 2.5
LC0026	Sample J	Alternariol	2.32
LC0027	Sample J	Alternariol	< 0.983
LC0028	Sample J	Alternariol	< 2.31
LC0029	Sample J	Alternariol	< 7.5
LC0030	Sample J	Alternariol	< 3
LC0003	Sample K	Alternariol	1.2
LC0005	Sample K	Alternariol	1.96
LC0006	Sample K	Alternariol	1.59
LC0007	Sample K	Alternariol	1.86
LC0008	Sample K	Alternariol	< 10
LC0010	Sample K	Alternariol	< 2.5	*
LC0011	Sample K	Alternariol	2.077
LC0012	Sample K	Alternariol	0.973
LC0013	Sample K	Alternariol	2.35
LC0014	Sample K	Alternariol	< 1.3
LC0016	Sample K	Alternariol	< 2
LC0018	Sample K	Alternariol	< 2
LC0020	Sample K	Alternariol	1.39
LC0021	Sample K	Alternariol	< 5	*
LC0023	Sample K	Alternariol	2.36
LC0026	Sample K	Alternariol	1.59
LC0027	Sample K	Alternariol	1.56
LC0028	Sample K	Alternariol	< 2.31
LC0029	Sample K	Alternariol	< 7.5
LC0030	Sample K	Alternariol	< 3
LC0002	Sample L	Alternariol	53.8
LC0003	Sample L	Alternariol	55.7
LC0005	Sample L	Alternariol	65.57
LC0006	Sample L	Alternariol	41.9
LC0007	Sample L	Alternariol	48.6
LC0008	Sample L	Alternariol	46.7
LC0010	Sample L	Alternariol	< 2.5	*
LC0011	Sample L	Alternariol	57.144
LC0012	Sample L	Alternariol	45.3
LC0013	Sample L	Alternariol	43.8
LC0014	Sample L	Alternariol	54.2
LC0016	Sample L	Alternariol	38.9
LC0018	Sample L	Alternariol	40.7
LC0020	Sample L	Alternariol	45.1
LC0021	Sample L	Alternariol	46.3	*
LC0022	Sample L	Alternariol	31	*
LC0023	Sample L	Alternariol	46
LC0026	Sample L	Alternariol	46.1
LC0027	Sample L	Alternariol	49.1
LC0028	Sample L	Alternariol	32.2
LC0029	Sample L	Alternariol	71.9
LC0030	Sample L	Alternariol	46.2
LC0002	Sample lambda	Alternariol	20.5
LC0003	Sample lambda	Alternariol	12.4
LC0005	Sample lambda	Alternariol	13.26
LC0006	Sample lambda	Alternariol	12.1
LC0007	Sample lambda	Alternariol	13.2
LC0008	Sample lambda	Alternariol	12.7
LC0010	Sample lambda	Alternariol	19.8	*
LC0011	Sample lambda	Alternariol	15.191
LC0012	Sample lambda	Alternariol	13
LC0013	Sample lambda	Alternariol	13.4
LC0016	Sample lambda	Alternariol	10.3
LC0018	Sample lambda	Alternariol	10.6
LC0020	Sample lambda	Alternariol	12.7
LC0021	Sample lambda	Alternariol	13	*
LC0022	Sample lambda	Alternariol	11	*
LC0023	Sample lambda	Alternariol	12.7
LC0026	Sample lambda	Alternariol	13.5
LC0027	Sample lambda	Alternariol	11.2
LC0028	Sample lambda	Alternariol	9.67
LC0029	Sample lambda	Alternariol	14.3
LC0030	Sample lambda	Alternariol	16.4
LC0002	Sample M	Alternariol	5.74
LC0003	Sample M	Alternariol	5.5
LC0005	Sample M	Alternariol	6.45
LC0006	Sample M	Alternariol	5.03
LC0007	Sample M	Alternariol	5.76
LC0008	Sample M	Alternariol	< 10
LC0010	Sample M	Alternariol	< 2.5	*
LC0011	Sample M	Alternariol	6.95
LC0012	Sample M	Alternariol	5.48
LC0013	Sample M	Alternariol	6.96
LC0014	Sample M	Alternariol	6.41
LC0016	Sample M	Alternariol	5.28
LC0018	Sample M	Alternariol	6.04
LC0020	Sample M	Alternariol	5.98
LC0021	Sample M	Alternariol	5	*
LC0022	Sample M	Alternariol	4	*
LC0023	Sample M	Alternariol	5.68
LC0026	Sample M	Alternariol	5.75
LC0027	Sample M	Alternariol	5.12
LC0028	Sample M	Alternariol	4.51
LC0029	Sample M	Alternariol	6.2
LC0030	Sample M	Alternariol	8.26
LC0002	Sample miu	Alternariol	3.82
LC0003	Sample miu	Alternariol	10.5
LC0005	Sample miu	Alternariol	9.12
LC0006	Sample miu	Alternariol	8.99
LC0007	Sample miu	Alternariol	9.13
LC0008	Sample miu	Alternariol	< 10
LC0010	Sample miu	Alternariol	< 2.5	*
LC0011	Sample miu	Alternariol	10.834
LC0012	Sample miu	Alternariol	8.88
LC0013	Sample miu	Alternariol	10.5
LC0014	Sample miu	Alternariol	10.6
LC0016	Sample miu	Alternariol	8.55
LC0018	Sample miu	Alternariol	8.84
LC0020	Sample miu	Alternariol	7.66
LC0021	Sample miu	Alternariol	11.8	*
LC0022	Sample miu	Alternariol	5	*
LC0023	Sample miu	Alternariol	8.73
LC0026	Sample miu	Alternariol	8.68
LC0027	Sample miu	Alternariol	7.48
LC0028	Sample miu	Alternariol	7.06
LC0029	Sample miu	Alternariol	< 12
LC0030	Sample miu	Alternariol	7.68
LC0002	Sample N	Alternariol	19.4
LC0003	Sample N	Alternariol	12.9
LC0005	Sample N	Alternariol	16.77
LC0006	Sample N	Alternariol	12.08
LC0007	Sample N	Alternariol	12.5
LC0008	Sample N	Alternariol	11.3
LC0010	Sample N	Alternariol	32.4	*
LC0011	Sample N	Alternariol	14.706
LC0012	Sample N	Alternariol	14.4
LC0013	Sample N	Alternariol	13.5
LC0016	Sample N	Alternariol	10.4
LC0018	Sample N	Alternariol	10.9
LC0020	Sample N	Alternariol	12.3
LC0021	Sample N	Alternariol	17.9	*
LC0022	Sample N	Alternariol	11	*
LC0023	Sample N	Alternariol	12.5
LC0026	Sample N	Alternariol	12.4
LC0027	Sample N	Alternariol	11.9
LC0028	Sample N	Alternariol	10
LC0029	Sample N	Alternariol	12.7
LC0030	Sample N	Alternariol	16.3
LC0002	Sample O	Alternariol	5.75
LC0003	Sample O	Alternariol	14.2
LC0005	Sample O	Alternariol	15.25
LC0006	Sample O	Alternariol	14.7
LC0007	Sample O	Alternariol	14.5
LC0008	Sample O	Alternariol	9.9
LC0010	Sample O	Alternariol	< 2.5	*
LC0011	Sample O	Alternariol	21.961
LC0012	Sample O	Alternariol	12.9
LC0013	Sample O	Alternariol	14.9
LC0014	Sample O	Alternariol	14.7
LC0016	Sample O	Alternariol	14.2
LC0018	Sample O	Alternariol	14.5
LC0020	Sample O	Alternariol	13.4
LC0021	Sample O	Alternariol	28.6	*
LC0022	Sample O	Alternariol	61	*
LC0023	Sample O	Alternariol	15.5
LC0026	Sample O	Alternariol	17
LC0027	Sample O	Alternariol	14.7
LC0028	Sample O	Alternariol	11.1
LC0029	Sample O	Alternariol	< 25
LC0030	Sample O	Alternariol	16.1
LC0002	Sample P	Alternariol	15.9
LC0003	Sample P	Alternariol	18.6
LC0005	Sample P	Alternariol	36.39
LC0006	Sample P	Alternariol	25.7
LC0007	Sample P	Alternariol	27.6
LC0008	Sample P	Alternariol	24.2
LC0010	Sample P	Alternariol	80	*
LC0011	Sample P	Alternariol	32.559
LC0012	Sample P	Alternariol	31.3
LC0013	Sample P	Alternariol	27.1
LC0016	Sample P	Alternariol	25.5
LC0018	Sample P	Alternariol	23.7
LC0020	Sample P	Alternariol	29
LC0021	Sample P	Alternariol	35.1	*
LC0022	Sample P	Alternariol	28	*
LC0023	Sample P	Alternariol	26.3
LC0026	Sample P	Alternariol	27.8
LC0027	Sample P	Alternariol	23.9
LC0028	Sample P	Alternariol	18.5
LC0029	Sample P	Alternariol	33.1
LC0030	Sample P	Alternariol	31.4
LC0002	Sample Q	Alternariol	8.73
LC0003	Sample Q	Alternariol	< 0.3
LC0005	Sample Q	Alternariol	12.16
LC0006	Sample Q	Alternariol	7.85
LC0007	Sample Q	Alternariol	9.66
LC0008	Sample Q	Alternariol	6.74
LC0010	Sample Q	Alternariol	11.3	*
LC0011	Sample Q	Alternariol	10.518
LC0012	Sample Q	Alternariol	8.07
LC0013	Sample Q	Alternariol	8.38
LC0014	Sample Q	Alternariol	7.29
LC0016	Sample Q	Alternariol	7.97
LC0018	Sample Q	Alternariol	8.03
LC0020	Sample Q	Alternariol	6.09
LC0021	Sample Q	Alternariol	12.5	*
LC0023	Sample Q	Alternariol	8.87
LC0026	Sample Q	Alternariol	8.33
LC0027	Sample Q	Alternariol	6.98
LC0028	Sample Q	Alternariol	6.07
LC0029	Sample Q	Alternariol	< 12
LC0030	Sample Q	Alternariol	8.96
LC0002	Sample R	Alternariol	12.4
LC0003	Sample R	Alternariol	6.4
LC0005	Sample R	Alternariol	7.07
LC0006	Sample R	Alternariol	6.01
LC0007	Sample R	Alternariol	5.76
LC0008	Sample R	Alternariol	< 10
LC0010	Sample R	Alternariol	< 2.5	*
LC0011	Sample R	Alternariol	6.263
LC0012	Sample R	Alternariol	6.45
LC0013	Sample R	Alternariol	6.39
LC0016	Sample R	Alternariol	4.79
LC0018	Sample R	Alternariol	5.78
LC0020	Sample R	Alternariol	6.41
LC0021	Sample R	Alternariol	8.54	*
LC0022	Sample R	Alternariol	5	*
LC0023	Sample R	Alternariol	5.71
LC0026	Sample R	Alternariol	5.74
LC0027	Sample R	Alternariol	5.11
LC0028	Sample R	Alternariol	4.6
LC0029	Sample R	Alternariol	6.6
LC0030	Sample R	Alternariol	7.07
LC0002	Sample S	Alternariol	7.19
LC0003	Sample S	Alternariol	19.4
LC0005	Sample S	Alternariol	4.43
LC0006	Sample S	Alternariol	13.9
LC0007	Sample S	Alternariol	17
LC0008	Sample S	Alternariol	24.6
LC0010	Sample S	Alternariol	< 2.5	*
LC0011	Sample S	Alternariol	30.464
LC0012	Sample S	Alternariol	16.8
LC0013	Sample S	Alternariol	17.6
LC0014	Sample S	Alternariol	12.7
LC0016	Sample S	Alternariol	14.6
LC0018	Sample S	Alternariol	16.6
LC0020	Sample S	Alternariol	13.4
LC0021	Sample S	Alternariol	20.3	*
LC0022	Sample S	Alternariol	15	*
LC0023	Sample S	Alternariol	16.8
LC0026	Sample S	Alternariol	16.8
LC0027	Sample S	Alternariol	14.5
LC0028	Sample S	Alternariol	11.1
LC0029	Sample S	Alternariol	16.2
LC0030	Sample S	Alternariol	16.2
LC0002	Sample T	Alternariol	10.9
LC0003	Sample T	Alternariol	5.2
LC0005	Sample T	Alternariol	3.49
LC0006	Sample T	Alternariol	5.18
LC0007	Sample T	Alternariol	4.92
LC0008	Sample T	Alternariol	< 10
LC0010	Sample T	Alternariol	< 2.5	*
LC0011	Sample T	Alternariol	5.648
LC0012	Sample T	Alternariol	3.78
LC0013	Sample T	Alternariol	5.71
LC0014	Sample T	Alternariol	4.14
LC0016	Sample T	Alternariol	4.57
LC0018	Sample T	Alternariol	5.32
LC0020	Sample T	Alternariol	4.32
LC0021	Sample T	Alternariol	7.42	*
LC0023	Sample T	Alternariol	4.99
LC0026	Sample T	Alternariol	4.92
LC0027	Sample T	Alternariol	4.6
LC0028	Sample T	Alternariol	< 2.31
LC0029	Sample T	Alternariol	< 7.5
LC0030	Sample T	Alternariol	5.74
LC0003	Sample U	Alternariol	5.9
LC0005	Sample U	Alternariol	3.19
LC0006	Sample U	Alternariol	6.73
LC0007	Sample U	Alternariol	5.23
LC0008	Sample U	Alternariol	8.41
LC0010	Sample U	Alternariol	< 2.5	*
LC0011	Sample U	Alternariol	6.493
LC0012	Sample U	Alternariol	6.02
LC0013	Sample U	Alternariol	7.79
LC0014	Sample U	Alternariol	2.77
LC0016	Sample U	Alternariol	5.46
LC0018	Sample U	Alternariol	3.66
LC0020	Sample U	Alternariol	4.28
LC0021	Sample U	Alternariol	5.11	*
LC0022	Sample U	Alternariol	3	*
LC0023	Sample U	Alternariol	5.93
LC0026	Sample U	Alternariol	4.94
LC0027	Sample U	Alternariol	5
LC0028	Sample U	Alternariol	4.05
LC0029	Sample U	Alternariol	< 4
LC0030	Sample U	Alternariol	6.31
LC0003	Sample V	Alternariol	33.1
LC0005	Sample V	Alternariol	20.6
LC0006	Sample V	Alternariol	34.4
LC0007	Sample V	Alternariol	32.5
LC0008	Sample V	Alternariol	25.9
LC0010	Sample V	Alternariol	< 2.5	*
LC0011	Sample V	Alternariol	33.863
LC0012	Sample V	Alternariol	32.1
LC0013	Sample V	Alternariol	34.8
LC0014	Sample V	Alternariol	27.4
LC0016	Sample V	Alternariol	28.9
LC0018	Sample V	Alternariol	29.7
LC0020	Sample V	Alternariol	26.11
LC0021	Sample V	Alternariol	35.6	*
LC0022	Sample V	Alternariol	30	*
LC0023	Sample V	Alternariol	28.2
LC0026	Sample V	Alternariol	29.6
LC0027	Sample V	Alternariol	29.9
LC0028	Sample V	Alternariol	25.3
LC0029	Sample V	Alternariol	38.1
LC0030	Sample V	Alternariol	34.5
LC0002	Sample W	Alternariol	17
LC0003	Sample W	Alternariol	15.8
LC0005	Sample W	Alternariol	5.32
LC0006	Sample W	Alternariol	14.1
LC0007	Sample W	Alternariol	17.24
LC0008	Sample W	Alternariol	20.5
LC0010	Sample W	Alternariol	49	*
LC0011	Sample W	Alternariol	17.005
LC0012	Sample W	Alternariol	16.7
LC0013	Sample W	Alternariol	15.8
LC0014	Sample W	Alternariol	12.7
LC0016	Sample W	Alternariol	14.6
LC0018	Sample W	Alternariol	13.7
LC0020	Sample W	Alternariol	14.1
LC0021	Sample W	Alternariol	17.8	*
LC0022	Sample W	Alternariol	12	*
LC0023	Sample W	Alternariol	16
LC0026	Sample W	Alternariol	14.6
LC0027	Sample W	Alternariol	14.4
LC0028	Sample W	Alternariol	10.9
LC0029	Sample W	Alternariol	14.8
LC0030	Sample W	Alternariol	14.5
LC0003	Sample X	Alternariol	2
LC0005	Sample X	Alternariol	0.95
LC0006	Sample X	Alternariol	2.25
LC0007	Sample X	Alternariol	2.18
LC0008	Sample X	Alternariol	< 10
LC0010	Sample X	Alternariol	< 2.5	*
LC0011	Sample X	Alternariol	2.611
LC0012	Sample X	Alternariol	1.6
LC0013	Sample X	Alternariol	3.68
LC0014	Sample X	Alternariol	1.56
LC0016	Sample X	Alternariol	2.15
LC0018	Sample X	Alternariol	< 2
LC0020	Sample X	Alternariol	2.29
LC0021	Sample X	Alternariol	< 5	*
LC0023	Sample X	Alternariol	1.83
LC0026	Sample X	Alternariol	1.9
LC0027	Sample X	Alternariol	1.8
LC0028	Sample X	Alternariol	1.44
LC0029	Sample X	Alternariol	< 4
LC0030	Sample X	Alternariol	< 3
LC0003	Sample Y	Alternariol	1.1
LC0005	Sample Y	Alternariol	2.06
LC0006	Sample Y	Alternariol	1.97
LC0007	Sample Y	Alternariol	1.87
LC0008	Sample Y	Alternariol	< 10
LC0010	Sample Y	Alternariol	< 2.5	*
LC0011	Sample Y	Alternariol	2.105
LC0012	Sample Y	Alternariol	1.75
LC0013	Sample Y	Alternariol	< 1
LC0014	Sample Y	Alternariol	< 0.76
LC0016	Sample Y	Alternariol	1.31
LC0018	Sample Y	Alternariol	1.714
LC0020	Sample Y	Alternariol	2.02
LC0021	Sample Y	Alternariol	1.57	*
LC0022	Sample Y	Alternariol	1	*
LC0023	Sample Y	Alternariol	1.83
LC0026	Sample Y	Alternariol	1.85
LC0027	Sample Y	Alternariol	1.66
LC0028	Sample Y	Alternariol	1.89
LC0029	Sample Y	Alternariol	< 4.5
LC0030	Sample Y	Alternariol	< 3
LC0002	Sample Z	Alternariol	38.6
LC0003	Sample Z	Alternariol	32.2
LC0005	Sample Z	Alternariol	25.75
LC0006	Sample Z	Alternariol	25.06
LC0007	Sample Z	Alternariol	27.4
LC0008	Sample Z	Alternariol	28
LC0010	Sample Z	Alternariol	40.1	*
LC0011	Sample Z	Alternariol	31.287
LC0012	Sample Z	Alternariol	29.6
LC0013	Sample Z	Alternariol	27.1
LC0016	Sample Z	Alternariol	24.5
LC0018	Sample Z	Alternariol	23.1
LC0020	Sample Z	Alternariol	27.6
LC0021	Sample Z	Alternariol	33.8	*
LC0022	Sample Z	Alternariol	30	*
LC0023	Sample Z	Alternariol	26.3
LC0026	Sample Z	Alternariol	27.7
LC0027	Sample Z	Alternariol	25.3
LC0028	Sample Z	Alternariol	17.4
LC0029	Sample Z	Alternariol	29.4
LC0030	Sample Z	Alternariol	31.1
LC0001	Sample A	Alternariol monomethyl ether	8.71
LC0002	Sample A	Alternariol monomethyl ether	11.8
LC0003	Sample A	Alternariol monomethyl ether	10.5
LC0005	Sample A	Alternariol monomethyl ether	10.07
LC0006	Sample A	Alternariol monomethyl ether	9.64
LC0007	Sample A	Alternariol monomethyl ether	9.78
LC0008	Sample A	Alternariol monomethyl ether	9.72
LC0010	Sample A	Alternariol monomethyl ether	53.3	*
LC0011	Sample A	Alternariol monomethyl ether	10.035
LC0012	Sample A	Alternariol monomethyl ether	9.46
LC0013	Sample A	Alternariol monomethyl ether	8.59
LC0014	Sample A	Alternariol monomethyl ether	8.49
LC0016	Sample A	Alternariol monomethyl ether	9.44
LC0018	Sample A	Alternariol monomethyl ether	9.47
LC0020	Sample A	Alternariol monomethyl ether	8.37
LC0021	Sample A	Alternariol monomethyl ether	11	*
LC0023	Sample A	Alternariol monomethyl ether	8.75
LC0026	Sample A	Alternariol monomethyl ether	9.79
LC0027	Sample A	Alternariol monomethyl ether	9.86
LC0028	Sample A	Alternariol monomethyl ether	9.68
LC0029	Sample A	Alternariol monomethyl ether	11.8
LC0030	Sample A	Alternariol monomethyl ether	10.6
LC0001	Sample alfa	Alternariol monomethyl ether	4.53
LC0002	Sample alfa	Alternariol monomethyl ether	3.29
LC0003	Sample alfa	Alternariol monomethyl ether	4.2
LC0005	Sample alfa	Alternariol monomethyl ether	< 0.01
LC0006	Sample alfa	Alternariol monomethyl ether	3.61
LC0007	Sample alfa	Alternariol monomethyl ether	4.22
LC0008	Sample alfa	Alternariol monomethyl ether	3.5
LC0010	Sample alfa	Alternariol monomethyl ether	20.9	*
LC0011	Sample alfa	Alternariol monomethyl ether	4.426
LC0012	Sample alfa	Alternariol monomethyl ether	3.87
LC0013	Sample alfa	Alternariol monomethyl ether	3.03
LC0014	Sample alfa	Alternariol monomethyl ether	3.47
LC0016	Sample alfa	Alternariol monomethyl ether	3.4
LC0018	Sample alfa	Alternariol monomethyl ether	3.12
LC0020	Sample alfa	Alternariol monomethyl ether	2.7
LC0021	Sample alfa	Alternariol monomethyl ether	3.54	*
LC0022	Sample alfa	Alternariol monomethyl ether	3	*
LC0023	Sample alfa	Alternariol monomethyl ether	3.21
LC0026	Sample alfa	Alternariol monomethyl ether	4.49
LC0027	Sample alfa	Alternariol monomethyl ether	3.72
LC0028	Sample alfa	Alternariol monomethyl ether	3.3
LC0029	Sample alfa	Alternariol monomethyl ether	< 4.5
LC0030	Sample alfa	Alternariol monomethyl ether	3.25
LC0003	Sample B	Alternariol monomethyl ether	< 0.3
LC0005	Sample B	Alternariol monomethyl ether	< 0.01
LC0006	Sample B	Alternariol monomethyl ether	< 1
LC0007	Sample B	Alternariol monomethyl ether	< 0.99
LC0008	Sample B	Alternariol monomethyl ether	< 1
LC0010	Sample B	Alternariol monomethyl ether	< 1	*
LC0011	Sample B	Alternariol monomethyl ether	0.722
LC0012	Sample B	Alternariol monomethyl ether	0.829
LC0013	Sample B	Alternariol monomethyl ether	< 1
LC0014	Sample B	Alternariol monomethyl ether	< 0.06
LC0016	Sample B	Alternariol monomethyl ether	0.58
LC0018	Sample B	Alternariol monomethyl ether	< 2
LC0020	Sample B	Alternariol monomethyl ether	< 1
LC0021	Sample B	Alternariol monomethyl ether	< 1	*
LC0023	Sample B	Alternariol monomethyl ether	< 2.3
LC0026	Sample B	Alternariol monomethyl ether	< 1
LC0027	Sample B	Alternariol monomethyl ether	< 1.01
LC0028	Sample B	Alternariol monomethyl ether	< 0.271
LC0029	Sample B	Alternariol monomethyl ether	< 0.6
LC0030	Sample B	Alternariol monomethyl ether	< 1
LC0001	Sample beta	Alternariol monomethyl ether	< 1
LC0002	Sample beta	Alternariol monomethyl ether	1.44
LC0003	Sample beta	Alternariol monomethyl ether	2.7
LC0005	Sample beta	Alternariol monomethyl ether	2.18
LC0006	Sample beta	Alternariol monomethyl ether	2
LC0007	Sample beta	Alternariol monomethyl ether	1.93
LC0008	Sample beta	Alternariol monomethyl ether	1.92
LC0010	Sample beta	Alternariol monomethyl ether	< 1	*
LC0011	Sample beta	Alternariol monomethyl ether	1.793
LC0012	Sample beta	Alternariol monomethyl ether	1.79
LC0013	Sample beta	Alternariol monomethyl ether	1.89
LC0016	Sample beta	Alternariol monomethyl ether	1.59
LC0018	Sample beta	Alternariol monomethyl ether	< 2
LC0020	Sample beta	Alternariol monomethyl ether	1.65
LC0021	Sample beta	Alternariol monomethyl ether	2.61	*
LC0023	Sample beta	Alternariol monomethyl ether	1.79
LC0026	Sample beta	Alternariol monomethyl ether	2.13
LC0027	Sample beta	Alternariol monomethyl ether	1.95
LC0028	Sample beta	Alternariol monomethyl ether	1.82
LC0029	Sample beta	Alternariol monomethyl ether	2.2
LC0030	Sample beta	Alternariol monomethyl ether	2.11
LC0001	Sample C	Alternariol monomethyl ether	< 1
LC0003	Sample C	Alternariol monomethyl ether	2.5
LC0005	Sample C	Alternariol monomethyl ether	2.26
LC0006	Sample C	Alternariol monomethyl ether	2.28
LC0007	Sample C	Alternariol monomethyl ether	1.92
LC0008	Sample C	Alternariol monomethyl ether	1.97
LC0010	Sample C	Alternariol monomethyl ether	< 1	*
LC0011	Sample C	Alternariol monomethyl ether	2.48
LC0012	Sample C	Alternariol monomethyl ether	1.12
LC0013	Sample C	Alternariol monomethyl ether	3.55
LC0014	Sample C	Alternariol monomethyl ether	2.38
LC0016	Sample C	Alternariol monomethyl ether	1.63
LC0018	Sample C	Alternariol monomethyl ether	< 2
LC0020	Sample C	Alternariol monomethyl ether	1.4
LC0021	Sample C	Alternariol monomethyl ether	2.08	*
LC0023	Sample C	Alternariol monomethyl ether	2.13
LC0026	Sample C	Alternariol monomethyl ether	2.01
LC0027	Sample C	Alternariol monomethyl ether	2.06
LC0028	Sample C	Alternariol monomethyl ether	1.96
LC0029	Sample C	Alternariol monomethyl ether	< 4.5
LC0030	Sample C	Alternariol monomethyl ether	1.95
LC0002	Sample D	Alternariol monomethyl ether	12.5
LC0003	Sample D	Alternariol monomethyl ether	14.2
LC0005	Sample D	Alternariol monomethyl ether	15.63
LC0006	Sample D	Alternariol monomethyl ether	15.3
LC0007	Sample D	Alternariol monomethyl ether	14.4
LC0008	Sample D	Alternariol monomethyl ether	14.8
LC0010	Sample D	Alternariol monomethyl ether	6.56	*
LC0011	Sample D	Alternariol monomethyl ether	15.606
LC0012	Sample D	Alternariol monomethyl ether	19.8
LC0013	Sample D	Alternariol monomethyl ether	< 1
LC0014	Sample D	Alternariol monomethyl ether	13.4
LC0016	Sample D	Alternariol monomethyl ether	15
LC0018	Sample D	Alternariol monomethyl ether	14.2
LC0020	Sample D	Alternariol monomethyl ether	13.2
LC0021	Sample D	Alternariol monomethyl ether	15.5	*
LC0023	Sample D	Alternariol monomethyl ether	15.2
LC0026	Sample D	Alternariol monomethyl ether	14.2
LC0027	Sample D	Alternariol monomethyl ether	15.2
LC0028	Sample D	Alternariol monomethyl ether	14.2
LC0029	Sample D	Alternariol monomethyl ether	18.5
LC0030	Sample D	Alternariol monomethyl ether	16.1
LC0001	Sample E	Alternariol monomethyl ether	10.5
LC0002	Sample E	Alternariol monomethyl ether	13.5
LC0003	Sample E	Alternariol monomethyl ether	14.3
LC0005	Sample E	Alternariol monomethyl ether	12.36
LC0006	Sample E	Alternariol monomethyl ether	11.4
LC0007	Sample E	Alternariol monomethyl ether	11.5
LC0008	Sample E	Alternariol monomethyl ether	11.6
LC0010	Sample E	Alternariol monomethyl ether	8.05	*
LC0011	Sample E	Alternariol monomethyl ether	11.005
LC0012	Sample E	Alternariol monomethyl ether	13.3
LC0013	Sample E	Alternariol monomethyl ether	14.3
LC0014	Sample E	Alternariol monomethyl ether	9.79
LC0016	Sample E	Alternariol monomethyl ether	11.5
LC0018	Sample E	Alternariol monomethyl ether	10.4
LC0020	Sample E	Alternariol monomethyl ether	10.4
LC0021	Sample E	Alternariol monomethyl ether	11.1	*
LC0023	Sample E	Alternariol monomethyl ether	12.6
LC0026	Sample E	Alternariol monomethyl ether	13.3
LC0027	Sample E	Alternariol monomethyl ether	14.8
LC0028	Sample E	Alternariol monomethyl ether	11.5
LC0029	Sample E	Alternariol monomethyl ether	13.9
LC0030	Sample E	Alternariol monomethyl ether	13.8
LC0002	Sample F	Alternariol monomethyl ether	49.2
LC0003	Sample F	Alternariol monomethyl ether	< 0.3
LC0005	Sample F	Alternariol monomethyl ether	49.91
LC0006	Sample F	Alternariol monomethyl ether	47.4
LC0007	Sample F	Alternariol monomethyl ether	48.1
LC0008	Sample F	Alternariol monomethyl ether	46.2
LC0010	Sample F	Alternariol monomethyl ether	140.51	*
LC0011	Sample F	Alternariol monomethyl ether	48.709
LC0012	Sample F	Alternariol monomethyl ether	69.9
LC0013	Sample F	Alternariol monomethyl ether	60.2
LC0014	Sample F	Alternariol monomethyl ether	41.3
LC0016	Sample F	Alternariol monomethyl ether	47.9
LC0018	Sample F	Alternariol monomethyl ether	41
LC0020	Sample F	Alternariol monomethyl ether	40.6
LC0021	Sample F	Alternariol monomethyl ether	53	*
LC0022	Sample F	Alternariol monomethyl ether	30	*
LC0023	Sample F	Alternariol monomethyl ether	43.9
LC0026	Sample F	Alternariol monomethyl ether	46.5
LC0027	Sample F	Alternariol monomethyl ether	51.8
LC0028	Sample F	Alternariol monomethyl ether	43.9
LC0029	Sample F	Alternariol monomethyl ether	53
LC0030	Sample F	Alternariol monomethyl ether	48.1
LC0002	Sample G	Alternariol monomethyl ether	14.4
LC0003	Sample G	Alternariol monomethyl ether	1.5
LC0005	Sample G	Alternariol monomethyl ether	1.21
LC0006	Sample G	Alternariol monomethyl ether	1.08
LC0007	Sample G	Alternariol monomethyl ether	< 0.99
LC0008	Sample G	Alternariol monomethyl ether	< 1
LC0010	Sample G	Alternariol monomethyl ether	< 10	*
LC0011	Sample G	Alternariol monomethyl ether	1.084
LC0012	Sample G	Alternariol monomethyl ether	1.84
LC0013	Sample G	Alternariol monomethyl ether	< 1
LC0014	Sample G	Alternariol monomethyl ether	1.12
LC0016	Sample G	Alternariol monomethyl ether	1.1
LC0018	Sample G	Alternariol monomethyl ether	< 2
LC0020	Sample G	Alternariol monomethyl ether	< 1
LC0021	Sample G	Alternariol monomethyl ether	< 1	*
LC0023	Sample G	Alternariol monomethyl ether	1
LC0026	Sample G	Alternariol monomethyl ether	1.21
LC0027	Sample G	Alternariol monomethyl ether	1.02
LC0028	Sample G	Alternariol monomethyl ether	0.86
LC0029	Sample G	Alternariol monomethyl ether	< 2
LC0030	Sample G	Alternariol monomethyl ether	1.15
LC0001	Sample H	Alternariol monomethyl ether	10.1
LC0002	Sample H	Alternariol monomethyl ether	11.3
LC0003	Sample H	Alternariol monomethyl ether	10.6
LC0005	Sample H	Alternariol monomethyl ether	10.55
LC0006	Sample H	Alternariol monomethyl ether	9.01
LC0007	Sample H	Alternariol monomethyl ether	9.81
LC0008	Sample H	Alternariol monomethyl ether	10.2
LC0010	Sample H	Alternariol monomethyl ether	85.8	*
LC0011	Sample H	Alternariol monomethyl ether	10.521
LC0012	Sample H	Alternariol monomethyl ether	9.74
LC0013	Sample H	Alternariol monomethyl ether	8.82
LC0016	Sample H	Alternariol monomethyl ether	9.51
LC0018	Sample H	Alternariol monomethyl ether	9.31
LC0020	Sample H	Alternariol monomethyl ether	8.16
LC0021	Sample H	Alternariol monomethyl ether	10.2	*
LC0023	Sample H	Alternariol monomethyl ether	9.83
LC0026	Sample H	Alternariol monomethyl ether	9.81
LC0027	Sample H	Alternariol monomethyl ether	9.98
LC0028	Sample H	Alternariol monomethyl ether	9.12
LC0029	Sample H	Alternariol monomethyl ether	12
LC0030	Sample H	Alternariol monomethyl ether	10.7
LC0002	Sample I	Alternariol monomethyl ether	4.28
LC0003	Sample I	Alternariol monomethyl ether	4.5
LC0005	Sample I	Alternariol monomethyl ether	5.33
LC0006	Sample I	Alternariol monomethyl ether	4.97
LC0007	Sample I	Alternariol monomethyl ether	4.83
LC0008	Sample I	Alternariol monomethyl ether	4.61
LC0010	Sample I	Alternariol monomethyl ether	10.1	*
LC0011	Sample I	Alternariol monomethyl ether	5.097
LC0012	Sample I	Alternariol monomethyl ether	6.15
LC0013	Sample I	Alternariol monomethyl ether	4.54
LC0014	Sample I	Alternariol monomethyl ether	4.39
LC0016	Sample I	Alternariol monomethyl ether	5
LC0018	Sample I	Alternariol monomethyl ether	4.75
LC0020	Sample I	Alternariol monomethyl ether	4.25
LC0021	Sample I	Alternariol monomethyl ether	4.36	*
LC0023	Sample I	Alternariol monomethyl ether	4.42
LC0026	Sample I	Alternariol monomethyl ether	4.92
LC0027	Sample I	Alternariol monomethyl ether	5.65
LC0028	Sample I	Alternariol monomethyl ether	4.14
LC0029	Sample I	Alternariol monomethyl ether	5.4
LC0030	Sample I	Alternariol monomethyl ether	5.12
LC0003	Sample J	Alternariol monomethyl ether	< 0.3
LC0005	Sample J	Alternariol monomethyl ether	0.3
LC0006	Sample J	Alternariol monomethyl ether	< 0.5
LC0007	Sample J	Alternariol monomethyl ether	< 0.99
LC0008	Sample J	Alternariol monomethyl ether	< 1
LC0010	Sample J	Alternariol monomethyl ether	< 1	*
LC0011	Sample J	Alternariol monomethyl ether	0.398
LC0012	Sample J	Alternariol monomethyl ether	0.744
LC0013	Sample J	Alternariol monomethyl ether	< 1
LC0014	Sample J	Alternariol monomethyl ether	< 0.06
LC0016	Sample J	Alternariol monomethyl ether	0.54
LC0018	Sample J	Alternariol monomethyl ether	< 2
LC0020	Sample J	Alternariol monomethyl ether	< 1
LC0021	Sample J	Alternariol monomethyl ether	< 1	*
LC0023	Sample J	Alternariol monomethyl ether	< 2.3
LC0026	Sample J	Alternariol monomethyl ether	< 1
LC0027	Sample J	Alternariol monomethyl ether	< 1.01
LC0028	Sample J	Alternariol monomethyl ether	< 0.271
LC0029	Sample J	Alternariol monomethyl ether	< 0.6
LC0030	Sample J	Alternariol monomethyl ether	< 1
LC0002	Sample K	Alternariol monomethyl ether	2.23
LC0003	Sample K	Alternariol monomethyl ether	1.4
LC0005	Sample K	Alternariol monomethyl ether	1.16
LC0006	Sample K	Alternariol monomethyl ether	1.09
LC0007	Sample K	Alternariol monomethyl ether	1.07
LC0008	Sample K	Alternariol monomethyl ether	1.19
LC0010	Sample K	Alternariol monomethyl ether	3.96	*
LC0011	Sample K	Alternariol monomethyl ether	1.306
LC0012	Sample K	Alternariol monomethyl ether	1.23
LC0013	Sample K	Alternariol monomethyl ether	2.11
LC0014	Sample K	Alternariol monomethyl ether	1.57
LC0016	Sample K	Alternariol monomethyl ether	2.33
LC0018	Sample K	Alternariol monomethyl ether	< 2
LC0020	Sample K	Alternariol monomethyl ether	< 1
LC0021	Sample K	Alternariol monomethyl ether	< 1	*
LC0023	Sample K	Alternariol monomethyl ether	0.81
LC0026	Sample K	Alternariol monomethyl ether	1.3
LC0027	Sample K	Alternariol monomethyl ether	1.02
LC0028	Sample K	Alternariol monomethyl ether	1.26
LC0029	Sample K	Alternariol monomethyl ether	< 2
LC0030	Sample K	Alternariol monomethyl ether	1.22
LC0002	Sample L	Alternariol monomethyl ether	46.4
LC0003	Sample L	Alternariol monomethyl ether	46.4
LC0005	Sample L	Alternariol monomethyl ether	27
LC0006	Sample L	Alternariol monomethyl ether	48.3
LC0007	Sample L	Alternariol monomethyl ether	48.1
LC0008	Sample L	Alternariol monomethyl ether	42.4
LC0010	Sample L	Alternariol monomethyl ether	< 1	*
LC0011	Sample L	Alternariol monomethyl ether	49.103
LC0012	Sample L	Alternariol monomethyl ether	71.1
LC0013	Sample L	Alternariol monomethyl ether	58.7
LC0014	Sample L	Alternariol monomethyl ether	43.3
LC0016	Sample L	Alternariol monomethyl ether	47.1
LC0018	Sample L	Alternariol monomethyl ether	43.5
LC0020	Sample L	Alternariol monomethyl ether	42.7
LC0021	Sample L	Alternariol monomethyl ether	47	*
LC0023	Sample L	Alternariol monomethyl ether	43.2
LC0026	Sample L	Alternariol monomethyl ether	46.9
LC0027	Sample L	Alternariol monomethyl ether	53.7
LC0028	Sample L	Alternariol monomethyl ether	46.7
LC0029	Sample L	Alternariol monomethyl ether	52.3
LC0030	Sample L	Alternariol monomethyl ether	50.9
LC0001	Sample lambda	Alternariol monomethyl ether	7.27
LC0002	Sample lambda	Alternariol monomethyl ether	6.42
LC0003	Sample lambda	Alternariol monomethyl ether	7
LC0005	Sample lambda	Alternariol monomethyl ether	6.73
LC0006	Sample lambda	Alternariol monomethyl ether	5.94
LC0007	Sample lambda	Alternariol monomethyl ether	6.3
LC0008	Sample lambda	Alternariol monomethyl ether	6.29
LC0010	Sample lambda	Alternariol monomethyl ether	18.9	*
LC0011	Sample lambda	Alternariol monomethyl ether	6.644
LC0012	Sample lambda	Alternariol monomethyl ether	6.6
LC0013	Sample lambda	Alternariol monomethyl ether	6.06
LC0016	Sample lambda	Alternariol monomethyl ether	6.23
LC0018	Sample lambda	Alternariol monomethyl ether	6.29
LC0020	Sample lambda	Alternariol monomethyl ether	5.26
LC0021	Sample lambda	Alternariol monomethyl ether	7.11	*
LC0023	Sample lambda	Alternariol monomethyl ether	5.76
LC0026	Sample lambda	Alternariol monomethyl ether	6.6
LC0027	Sample lambda	Alternariol monomethyl ether	6.04
LC0028	Sample lambda	Alternariol monomethyl ether	5.62
LC0029	Sample lambda	Alternariol monomethyl ether	7.2
LC0030	Sample lambda	Alternariol monomethyl ether	7.07
LC0001	Sample M	Alternariol monomethyl ether	2.91
LC0002	Sample M	Alternariol monomethyl ether	2.34
LC0003	Sample M	Alternariol monomethyl ether	3.3
LC0005	Sample M	Alternariol monomethyl ether	2.87
LC0006	Sample M	Alternariol monomethyl ether	2.42
LC0007	Sample M	Alternariol monomethyl ether	2.68
LC0008	Sample M	Alternariol monomethyl ether	2.67
LC0010	Sample M	Alternariol monomethyl ether	6.32	*
LC0011	Sample M	Alternariol monomethyl ether	2.519
LC0012	Sample M	Alternariol monomethyl ether	2.26
LC0013	Sample M	Alternariol monomethyl ether	2.48
LC0014	Sample M	Alternariol monomethyl ether	2.77
LC0016	Sample M	Alternariol monomethyl ether	2.24
LC0018	Sample M	Alternariol monomethyl ether	2.75
LC0020	Sample M	Alternariol monomethyl ether	2.28
LC0021	Sample M	Alternariol monomethyl ether	3.01	*
LC0023	Sample M	Alternariol monomethyl ether	2.55
LC0026	Sample M	Alternariol monomethyl ether	2.76
LC0027	Sample M	Alternariol monomethyl ether	2.76
LC0028	Sample M	Alternariol monomethyl ether	2.68
LC0029	Sample M	Alternariol monomethyl ether	3.3
LC0030	Sample M	Alternariol monomethyl ether	3
LC0001	Sample miu	Alternariol monomethyl ether	14
LC0002	Sample miu	Alternariol monomethyl ether	18.2
LC0003	Sample miu	Alternariol monomethyl ether	17.1
LC0005	Sample miu	Alternariol monomethyl ether	17.81
LC0006	Sample miu	Alternariol monomethyl ether	18.1
LC0007	Sample miu	Alternariol monomethyl ether	18.8
LC0008	Sample miu	Alternariol monomethyl ether	17.7
LC0010	Sample miu	Alternariol monomethyl ether	45.3	*
LC0011	Sample miu	Alternariol monomethyl ether	17.727
LC0012	Sample miu	Alternariol monomethyl ether	24.3
LC0013	Sample miu	Alternariol monomethyl ether	17.3
LC0014	Sample miu	Alternariol monomethyl ether	14.9
LC0016	Sample miu	Alternariol monomethyl ether	18.5
LC0018	Sample miu	Alternariol monomethyl ether	16.6
LC0020	Sample miu	Alternariol monomethyl ether	14.6
LC0021	Sample miu	Alternariol monomethyl ether	17.5	*
LC0023	Sample miu	Alternariol monomethyl ether	16.5
LC0026	Sample miu	Alternariol monomethyl ether	18.5
LC0027	Sample miu	Alternariol monomethyl ether	17.4
LC0028	Sample miu	Alternariol monomethyl ether	17.4
LC0029	Sample miu	Alternariol monomethyl ether	21.5
LC0030	Sample miu	Alternariol monomethyl ether	18.3
LC0001	Sample N	Alternariol monomethyl ether	6.66
LC0002	Sample N	Alternariol monomethyl ether	5.4
LC0003	Sample N	Alternariol monomethyl ether	6.8
LC0005	Sample N	Alternariol monomethyl ether	6.87
LC0006	Sample N	Alternariol monomethyl ether	5.9
LC0007	Sample N	Alternariol monomethyl ether	6.16
LC0008	Sample N	Alternariol monomethyl ether	6.42
LC0010	Sample N	Alternariol monomethyl ether	34.3	*
LC0011	Sample N	Alternariol monomethyl ether	6.537
LC0012	Sample N	Alternariol monomethyl ether	3.92
LC0013	Sample N	Alternariol monomethyl ether	5.85
LC0016	Sample N	Alternariol monomethyl ether	5.19
LC0018	Sample N	Alternariol monomethyl ether	5.75
LC0020	Sample N	Alternariol monomethyl ether	5.25
LC0021	Sample N	Alternariol monomethyl ether	6.28	*
LC0023	Sample N	Alternariol monomethyl ether	5.73
LC0026	Sample N	Alternariol monomethyl ether	6.2
LC0027	Sample N	Alternariol monomethyl ether	6.11
LC0028	Sample N	Alternariol monomethyl ether	5.68
LC0029	Sample N	Alternariol monomethyl ether	7.7
LC0030	Sample N	Alternariol monomethyl ether	6.53
LC0002	Sample O	Alternariol monomethyl ether	14
LC0003	Sample O	Alternariol monomethyl ether	15.4
LC0005	Sample O	Alternariol monomethyl ether	15.55
LC0006	Sample O	Alternariol monomethyl ether	15.2
LC0007	Sample O	Alternariol monomethyl ether	14.4
LC0008	Sample O	Alternariol monomethyl ether	14.8
LC0010	Sample O	Alternariol monomethyl ether	< 1	*
LC0011	Sample O	Alternariol monomethyl ether	15.371
LC0012	Sample O	Alternariol monomethyl ether	22
LC0013	Sample O	Alternariol monomethyl ether	15.1
LC0014	Sample O	Alternariol monomethyl ether	13.7
LC0016	Sample O	Alternariol monomethyl ether	14.8
LC0018	Sample O	Alternariol monomethyl ether	14.9
LC0020	Sample O	Alternariol monomethyl ether	13
LC0021	Sample O	Alternariol monomethyl ether	14.9	*
LC0023	Sample O	Alternariol monomethyl ether	13.8
LC0026	Sample O	Alternariol monomethyl ether	14.6
LC0027	Sample O	Alternariol monomethyl ether	14.8
LC0028	Sample O	Alternariol monomethyl ether	13.5
LC0029	Sample O	Alternariol monomethyl ether	17
LC0030	Sample O	Alternariol monomethyl ether	15.6
LC0001	Sample P	Alternariol monomethyl ether	15.1
LC0002	Sample P	Alternariol monomethyl ether	17.5
LC0003	Sample P	Alternariol monomethyl ether	18.7
LC0005	Sample P	Alternariol monomethyl ether	17.84
LC0006	Sample P	Alternariol monomethyl ether	15.2
LC0007	Sample P	Alternariol monomethyl ether	16.1
LC0008	Sample P	Alternariol monomethyl ether	15.8
LC0010	Sample P	Alternariol monomethyl ether	99.2	*
LC0011	Sample P	Alternariol monomethyl ether	19.972
LC0012	Sample P	Alternariol monomethyl ether	22.4
LC0013	Sample P	Alternariol monomethyl ether	14.7
LC0016	Sample P	Alternariol monomethyl ether	16.2
LC0018	Sample P	Alternariol monomethyl ether	14.8
LC0020	Sample P	Alternariol monomethyl ether	13.9
LC0021	Sample P	Alternariol monomethyl ether	17.3	*
LC0023	Sample P	Alternariol monomethyl ether	15
LC0026	Sample P	Alternariol monomethyl ether	16.5
LC0027	Sample P	Alternariol monomethyl ether	15.6
LC0028	Sample P	Alternariol monomethyl ether	14.8
LC0029	Sample P	Alternariol monomethyl ether	20.1
LC0030	Sample P	Alternariol monomethyl ether	16
LC0001	Sample Q	Alternariol monomethyl ether	16.6
LC0002	Sample Q	Alternariol monomethyl ether	16.5
LC0003	Sample Q	Alternariol monomethyl ether	14.5
LC0005	Sample Q	Alternariol monomethyl ether	16.76
LC0006	Sample Q	Alternariol monomethyl ether	17.5
LC0007	Sample Q	Alternariol monomethyl ether	18.5
LC0008	Sample Q	Alternariol monomethyl ether	16.9
LC0010	Sample Q	Alternariol monomethyl ether	14.3	*
LC0011	Sample Q	Alternariol monomethyl ether	17.147
LC0012	Sample Q	Alternariol monomethyl ether	23.3
LC0013	Sample Q	Alternariol monomethyl ether	16
LC0014	Sample Q	Alternariol monomethyl ether	14.7
LC0016	Sample Q	Alternariol monomethyl ether	17.6
LC0018	Sample Q	Alternariol monomethyl ether	14.7
LC0020	Sample Q	Alternariol monomethyl ether	12.8
LC0021	Sample Q	Alternariol monomethyl ether	17.1	*
LC0023	Sample Q	Alternariol monomethyl ether	17
LC0026	Sample Q	Alternariol monomethyl ether	18.2
LC0027	Sample Q	Alternariol monomethyl ether	16.2
LC0028	Sample Q	Alternariol monomethyl ether	14.3
LC0029	Sample Q	Alternariol monomethyl ether	20.6
LC0030	Sample Q	Alternariol monomethyl ether	17.1
LC0001	Sample R	Alternariol monomethyl ether	3.07
LC0002	Sample R	Alternariol monomethyl ether	2.28
LC0003	Sample R	Alternariol monomethyl ether	3.2
LC0005	Sample R	Alternariol monomethyl ether	3.06
LC0006	Sample R	Alternariol monomethyl ether	2.37
LC0007	Sample R	Alternariol monomethyl ether	2.73
LC0008	Sample R	Alternariol monomethyl ether	2.61
LC0010	Sample R	Alternariol monomethyl ether	< 10	*
LC0011	Sample R	Alternariol monomethyl ether	2.503
LC0012	Sample R	Alternariol monomethyl ether	3.1
LC0013	Sample R	Alternariol monomethyl ether	2.49
LC0016	Sample R	Alternariol monomethyl ether	2.37
LC0018	Sample R	Alternariol monomethyl ether	3.16
LC0020	Sample R	Alternariol monomethyl ether	2.18
LC0021	Sample R	Alternariol monomethyl ether	2.99	*
LC0023	Sample R	Alternariol monomethyl ether	2.65
LC0026	Sample R	Alternariol monomethyl ether	2.8
LC0027	Sample R	Alternariol monomethyl ether	2.63
LC0028	Sample R	Alternariol monomethyl ether	2.51
LC0029	Sample R	Alternariol monomethyl ether	3.2
LC0030	Sample R	Alternariol monomethyl ether	2.83
LC0001	Sample S	Alternariol monomethyl ether	7.73
LC0002	Sample S	Alternariol monomethyl ether	7.32
LC0003	Sample S	Alternariol monomethyl ether	9.5
LC0005	Sample S	Alternariol monomethyl ether	8.87
LC0006	Sample S	Alternariol monomethyl ether	7.79
LC0007	Sample S	Alternariol monomethyl ether	7.38
LC0008	Sample S	Alternariol monomethyl ether	10.6
LC0010	Sample S	Alternariol monomethyl ether	7.52	*
LC0011	Sample S	Alternariol monomethyl ether	9.496
LC0012	Sample S	Alternariol monomethyl ether	9.83
LC0013	Sample S	Alternariol monomethyl ether	6.84
LC0014	Sample S	Alternariol monomethyl ether	6.89
LC0016	Sample S	Alternariol monomethyl ether	6.77
LC0018	Sample S	Alternariol monomethyl ether	8.9
LC0020	Sample S	Alternariol monomethyl ether	5.81
LC0021	Sample S	Alternariol monomethyl ether	7.58	*
LC0023	Sample S	Alternariol monomethyl ether	7.49
LC0026	Sample S	Alternariol monomethyl ether	8.9
LC0027	Sample S	Alternariol monomethyl ether	8.32
LC0028	Sample S	Alternariol monomethyl ether	6.97
LC0029	Sample S	Alternariol monomethyl ether	8.8
LC0030	Sample S	Alternariol monomethyl ether	6.35
LC0002	Sample T	Alternariol monomethyl ether	3.95
LC0003	Sample T	Alternariol monomethyl ether	5.3
LC0005	Sample T	Alternariol monomethyl ether	5.37
LC0006	Sample T	Alternariol monomethyl ether	5.32
LC0007	Sample T	Alternariol monomethyl ether	4.92
LC0008	Sample T	Alternariol monomethyl ether	4.56
LC0010	Sample T	Alternariol monomethyl ether	< 10	*
LC0011	Sample T	Alternariol monomethyl ether	5.105
LC0012	Sample T	Alternariol monomethyl ether	6.37
LC0013	Sample T	Alternariol monomethyl ether	4.96
LC0014	Sample T	Alternariol monomethyl ether	4.34
LC0016	Sample T	Alternariol monomethyl ether	4.95
LC0018	Sample T	Alternariol monomethyl ether	4.93
LC0020	Sample T	Alternariol monomethyl ether	4.24
LC0021	Sample T	Alternariol monomethyl ether	4.95	*
LC0023	Sample T	Alternariol monomethyl ether	4.5
LC0026	Sample T	Alternariol monomethyl ether	5
LC0027	Sample T	Alternariol monomethyl ether	5.74
LC0028	Sample T	Alternariol monomethyl ether	4.43
LC0029	Sample T	Alternariol monomethyl ether	5.1
LC0030	Sample T	Alternariol monomethyl ether	5.06
LC0001	Sample U	Alternariol monomethyl ether	3.77
LC0002	Sample U	Alternariol monomethyl ether	3.83
LC0003	Sample U	Alternariol monomethyl ether	4.6
LC0005	Sample U	Alternariol monomethyl ether	3.46
LC0006	Sample U	Alternariol monomethyl ether	3.81
LC0007	Sample U	Alternariol monomethyl ether	3.21
LC0008	Sample U	Alternariol monomethyl ether	4.39
LC0010	Sample U	Alternariol monomethyl ether	4.77	*
LC0011	Sample U	Alternariol monomethyl ether	5.207
LC0012	Sample U	Alternariol monomethyl ether	4.58
LC0013	Sample U	Alternariol monomethyl ether	3.3
LC0014	Sample U	Alternariol monomethyl ether	3.66
LC0016	Sample U	Alternariol monomethyl ether	4.08
LC0018	Sample U	Alternariol monomethyl ether	3.43
LC0020	Sample U	Alternariol monomethyl ether	3.06
LC0021	Sample U	Alternariol monomethyl ether	3.32	*
LC0023	Sample U	Alternariol monomethyl ether	4.07
LC0026	Sample U	Alternariol monomethyl ether	4.14
LC0027	Sample U	Alternariol monomethyl ether	4.03
LC0028	Sample U	Alternariol monomethyl ether	3.6
LC0029	Sample U	Alternariol monomethyl ether	< 4.5
LC0030	Sample U	Alternariol monomethyl ether	3.44
LC0001	Sample V	Alternariol monomethyl ether	12.3
LC0002	Sample V	Alternariol monomethyl ether	14.3
LC0003	Sample V	Alternariol monomethyl ether	13.1
LC0005	Sample V	Alternariol monomethyl ether	10.33
LC0006	Sample V	Alternariol monomethyl ether	13.1
LC0007	Sample V	Alternariol monomethyl ether	10.8
LC0008	Sample V	Alternariol monomethyl ether	11.5
LC0010	Sample V	Alternariol monomethyl ether	23.3	*
LC0011	Sample V	Alternariol monomethyl ether	10.881
LC0012	Sample V	Alternariol monomethyl ether	15.4
LC0013	Sample V	Alternariol monomethyl ether	11
LC0014	Sample V	Alternariol monomethyl ether	10.3
LC0016	Sample V	Alternariol monomethyl ether	13.4
LC0018	Sample V	Alternariol monomethyl ether	11.5
LC0020	Sample V	Alternariol monomethyl ether	11
LC0021	Sample V	Alternariol monomethyl ether	9.43	*
LC0023	Sample V	Alternariol monomethyl ether	10.3
LC0026	Sample V	Alternariol monomethyl ether	12.9
LC0027	Sample V	Alternariol monomethyl ether	14.2
LC0028	Sample V	Alternariol monomethyl ether	10.6
LC0029	Sample V	Alternariol monomethyl ether	14.7
LC0030	Sample V	Alternariol monomethyl ether	10.8
LC0001	Sample W	Alternariol monomethyl ether	7.68
LC0003	Sample W	Alternariol monomethyl ether	9.4
LC0005	Sample W	Alternariol monomethyl ether	6.7
LC0006	Sample W	Alternariol monomethyl ether	7.69
LC0007	Sample W	Alternariol monomethyl ether	7.46
LC0008	Sample W	Alternariol monomethyl ether	11.2
LC0010	Sample W	Alternariol monomethyl ether	13.2	*
LC0011	Sample W	Alternariol monomethyl ether	6.913
LC0012	Sample W	Alternariol monomethyl ether	10.4
LC0013	Sample W	Alternariol monomethyl ether	7.23
LC0014	Sample W	Alternariol monomethyl ether	7.2
LC0016	Sample W	Alternariol monomethyl ether	7.33
LC0018	Sample W	Alternariol monomethyl ether	7.32
LC0020	Sample W	Alternariol monomethyl ether	5.88
LC0021	Sample W	Alternariol monomethyl ether	6.9	*
LC0023	Sample W	Alternariol monomethyl ether	6.95
LC0026	Sample W	Alternariol monomethyl ether	8.1
LC0027	Sample W	Alternariol monomethyl ether	8.65
LC0028	Sample W	Alternariol monomethyl ether	6.78
LC0029	Sample W	Alternariol monomethyl ether	8.6
LC0030	Sample W	Alternariol monomethyl ether	7.71
LC0001	Sample X	Alternariol monomethyl ether	2.01
LC0002	Sample X	Alternariol monomethyl ether	1.73
LC0003	Sample X	Alternariol monomethyl ether	2.8
LC0005	Sample X	Alternariol monomethyl ether	1.93
LC0006	Sample X	Alternariol monomethyl ether	2.09
LC0007	Sample X	Alternariol monomethyl ether	2.26
LC0008	Sample X	Alternariol monomethyl ether	2.15
LC0010	Sample X	Alternariol monomethyl ether	< 10	*
LC0011	Sample X	Alternariol monomethyl ether	2.711
LC0012	Sample X	Alternariol monomethyl ether	2.14
LC0013	Sample X	Alternariol monomethyl ether	2.17
LC0014	Sample X	Alternariol monomethyl ether	2.52
LC0016	Sample X	Alternariol monomethyl ether	1.79
LC0018	Sample X	Alternariol monomethyl ether	< 2
LC0020	Sample X	Alternariol monomethyl ether	1.83
LC0021	Sample X	Alternariol monomethyl ether	2.39	*
LC0023	Sample X	Alternariol monomethyl ether	1.84
LC0026	Sample X	Alternariol monomethyl ether	2.04
LC0027	Sample X	Alternariol monomethyl ether	2.05
LC0028	Sample X	Alternariol monomethyl ether	1.97
LC0029	Sample X	Alternariol monomethyl ether	< 4.5
LC0030	Sample X	Alternariol monomethyl ether	2.19
LC0001	Sample Y	Alternariol monomethyl ether	2.3
LC0002	Sample Y	Alternariol monomethyl ether	2.24
LC0003	Sample Y	Alternariol monomethyl ether	2.9
LC0005	Sample Y	Alternariol monomethyl ether	1.96
LC0006	Sample Y	Alternariol monomethyl ether	1.82
LC0007	Sample Y	Alternariol monomethyl ether	1.89
LC0008	Sample Y	Alternariol monomethyl ether	1.98
LC0010	Sample Y	Alternariol monomethyl ether	< 10	*
LC0011	Sample Y	Alternariol monomethyl ether	1.708
LC0012	Sample Y	Alternariol monomethyl ether	2.2
LC0013	Sample Y	Alternariol monomethyl ether	1.79
LC0014	Sample Y	Alternariol monomethyl ether	2.33
LC0016	Sample Y	Alternariol monomethyl ether	1.54
LC0018	Sample Y	Alternariol monomethyl ether	2.19
LC0020	Sample Y	Alternariol monomethyl ether	1.63
LC0021	Sample Y	Alternariol monomethyl ether	2.19	*
LC0023	Sample Y	Alternariol monomethyl ether	1.81
LC0026	Sample Y	Alternariol monomethyl ether	2.04
LC0027	Sample Y	Alternariol monomethyl ether	2.1
LC0028	Sample Y	Alternariol monomethyl ether	1.77
LC0029	Sample Y	Alternariol monomethyl ether	2.2
LC0030	Sample Y	Alternariol monomethyl ether	2.07
LC0001	Sample Z	Alternariol monomethyl ether	15.6
LC0002	Sample Z	Alternariol monomethyl ether	15.7
LC0003	Sample Z	Alternariol monomethyl ether	16.7
LC0005	Sample Z	Alternariol monomethyl ether	18.08
LC0006	Sample Z	Alternariol monomethyl ether	15.6
LC0007	Sample Z	Alternariol monomethyl ether	17.1
LC0008	Sample Z	Alternariol monomethyl ether	17.1
LC0010	Sample Z	Alternariol monomethyl ether	71	*
LC0011	Sample Z	Alternariol monomethyl ether	18.824
LC0012	Sample Z	Alternariol monomethyl ether	22.3
LC0013	Sample Z	Alternariol monomethyl ether	14.7
LC0016	Sample Z	Alternariol monomethyl ether	16.2
LC0018	Sample Z	Alternariol monomethyl ether	16.1
LC0020	Sample Z	Alternariol monomethyl ether	13.6
LC0021	Sample Z	Alternariol monomethyl ether	17.7	*
LC0023	Sample Z	Alternariol monomethyl ether	14.9
LC0026	Sample Z	Alternariol monomethyl ether	16.8
LC0027	Sample Z	Alternariol monomethyl ether	16.2
LC0028	Sample Z	Alternariol monomethyl ether	13.6
LC0029	Sample Z	Alternariol monomethyl ether	20.9
LC0030	Sample Z	Alternariol monomethyl ether	16.5
LC0001	Sample A	Tentoxin	165
LC0002	Sample A	Tentoxin	252
LC0003	Sample A	Tentoxin	200.2
LC0005	Sample A	Tentoxin	447.35
LC0006	Sample A	Tentoxin	208
LC0007	Sample A	Tentoxin	226
LC0008	Sample A	Tentoxin	210
LC0010	Sample A	Tentoxin	227	*
LC0011	Sample A	Tentoxin	209.6
LC0012	Sample A	Tentoxin	299
LC0013	Sample A	Tentoxin	208
LC0014	Sample A	Tentoxin	181
LC0016	Sample A	Tentoxin	212
LC0018	Sample A	Tentoxin	179
LC0020	Sample A	Tentoxin	217
LC0021	Sample A	Tentoxin	225	*
LC0022	Sample A	Tentoxin	206	*
LC0023	Sample A	Tentoxin	211
LC0026	Sample A	Tentoxin	216
LC0027	Sample A	Tentoxin	208
LC0028	Sample A	Tentoxin	211
LC0029	Sample A	Tentoxin	291
LC0030	Sample A	Tentoxin	230
LC0001	Sample alfa	Tentoxin	< 5
LC0002	Sample alfa	Tentoxin	< 5
LC0003	Sample alfa	Tentoxin	13.6
LC0005	Sample alfa	Tentoxin	< 0.25
LC0006	Sample alfa	Tentoxin	17.6
LC0007	Sample alfa	Tentoxin	19.7
LC0008	Sample alfa	Tentoxin	20.5
LC0010	Sample alfa	Tentoxin	428	*
LC0011	Sample alfa	Tentoxin	19.346
LC0012	Sample alfa	Tentoxin	17.2
LC0013	Sample alfa	Tentoxin	18.4
LC0014	Sample alfa	Tentoxin	18.1
LC0016	Sample alfa	Tentoxin	19.2
LC0018	Sample alfa	Tentoxin	16.9
LC0020	Sample alfa	Tentoxin	17.8
LC0021	Sample alfa	Tentoxin	15.6	*
LC0022	Sample alfa	Tentoxin	116	*
LC0023	Sample alfa	Tentoxin	20
LC0026	Sample alfa	Tentoxin	20.5
LC0027	Sample alfa	Tentoxin	16.4
LC0028	Sample alfa	Tentoxin	19.9
LC0029	Sample alfa	Tentoxin	23.8
LC0030	Sample alfa	Tentoxin	18.8
LC0002	Sample B	Tentoxin	33.3
LC0003	Sample B	Tentoxin	52.7
LC0005	Sample B	Tentoxin	63.04
LC0006	Sample B	Tentoxin	51.5
LC0007	Sample B	Tentoxin	52.8
LC0008	Sample B	Tentoxin	58.6
LC0010	Sample B	Tentoxin	43	*
LC0011	Sample B	Tentoxin	47.785
LC0012	Sample B	Tentoxin	47
LC0013	Sample B	Tentoxin	< 5
LC0014	Sample B	Tentoxin	59.6
LC0016	Sample B	Tentoxin	57.3
LC0018	Sample B	Tentoxin	58.6
LC0020	Sample B	Tentoxin	44.6
LC0021	Sample B	Tentoxin	50.5	*
LC0022	Sample B	Tentoxin	8	*
LC0023	Sample B	Tentoxin	53.7
LC0026	Sample B	Tentoxin	56.9
LC0027	Sample B	Tentoxin	51.3
LC0028	Sample B	Tentoxin	52.4
LC0029	Sample B	Tentoxin	66.6
LC0030	Sample B	Tentoxin	51.8
LC0001	Sample beta	Tentoxin	43.7
LC0002	Sample beta	Tentoxin	50.5
LC0003	Sample beta	Tentoxin	37.2
LC0005	Sample beta	Tentoxin	91.98
LC0006	Sample beta	Tentoxin	44.7
LC0007	Sample beta	Tentoxin	47
LC0008	Sample beta	Tentoxin	44.9
LC0010	Sample beta	Tentoxin	51.4	*
LC0011	Sample beta	Tentoxin	44.576
LC0012	Sample beta	Tentoxin	64.3
LC0013	Sample beta	Tentoxin	37.8
LC0016	Sample beta	Tentoxin	45
LC0018	Sample beta	Tentoxin	38.4
LC0020	Sample beta	Tentoxin	45
LC0021	Sample beta	Tentoxin	45	*
LC0022	Sample beta	Tentoxin	45	*
LC0023	Sample beta	Tentoxin	44.1
LC0026	Sample beta	Tentoxin	45.9
LC0027	Sample beta	Tentoxin	45
LC0028	Sample beta	Tentoxin	42.7
LC0029	Sample beta	Tentoxin	58.8
LC0030	Sample beta	Tentoxin	45.7
LC0001	Sample C	Tentoxin	47.4
LC0002	Sample C	Tentoxin	54.1
LC0003	Sample C	Tentoxin	36.8
LC0005	Sample C	Tentoxin	41.7
LC0006	Sample C	Tentoxin	43.5
LC0007	Sample C	Tentoxin	47.6
LC0008	Sample C	Tentoxin	46.9
LC0010	Sample C	Tentoxin	47.4	*
LC0011	Sample C	Tentoxin	43.784
LC0012	Sample C	Tentoxin	58.9
LC0013	Sample C	Tentoxin	44.3
LC0014	Sample C	Tentoxin	39.9
LC0016	Sample C	Tentoxin	46.2
LC0018	Sample C	Tentoxin	39.1
LC0020	Sample C	Tentoxin	46.6
LC0021	Sample C	Tentoxin	46.5	*
LC0022	Sample C	Tentoxin	49	*
LC0023	Sample C	Tentoxin	47
LC0026	Sample C	Tentoxin	49
LC0027	Sample C	Tentoxin	46.3
LC0028	Sample C	Tentoxin	45.4
LC0029	Sample C	Tentoxin	58
LC0030	Sample C	Tentoxin	41.7
LC0002	Sample D	Tentoxin	70
LC0003	Sample D	Tentoxin	90.1
LC0005	Sample D	Tentoxin	75.21
LC0006	Sample D	Tentoxin	86.9
LC0007	Sample D	Tentoxin	77.5
LC0008	Sample D	Tentoxin	89.2
LC0010	Sample D	Tentoxin	228	*
LC0011	Sample D	Tentoxin	78.183
LC0012	Sample D	Tentoxin	47
LC0013	Sample D	Tentoxin	< 5
LC0014	Sample D	Tentoxin	95.3
LC0016	Sample D	Tentoxin	89.7
LC0018	Sample D	Tentoxin	88.9
LC0020	Sample D	Tentoxin	69.1
LC0021	Sample D	Tentoxin	89.2	*
LC0022	Sample D	Tentoxin	296	*
LC0023	Sample D	Tentoxin	104
LC0026	Sample D	Tentoxin	91.4
LC0027	Sample D	Tentoxin	81.1
LC0028	Sample D	Tentoxin	108
LC0029	Sample D	Tentoxin	107
LC0030	Sample D	Tentoxin	82.2
LC0001	Sample E	Tentoxin	75.5
LC0002	Sample E	Tentoxin	75.2
LC0003	Sample E	Tentoxin	58
LC0005	Sample E	Tentoxin	81.99
LC0006	Sample E	Tentoxin	70.4
LC0007	Sample E	Tentoxin	74.6
LC0008	Sample E	Tentoxin	82.3
LC0010	Sample E	Tentoxin	107	*
LC0011	Sample E	Tentoxin	65.509
LC0012	Sample E	Tentoxin	104
LC0013	Sample E	Tentoxin	77.8
LC0014	Sample E	Tentoxin	73
LC0016	Sample E	Tentoxin	78.1
LC0018	Sample E	Tentoxin	67.4
LC0020	Sample E	Tentoxin	67.7
LC0021	Sample E	Tentoxin	72.2	*
LC0022	Sample E	Tentoxin	123	*
[truncated: 1,157 more rows]
